# Supplementary material for: N-[3-(5-Oxo-10,11-dihydro-5H-dibenzo[a,d]cyclo­hepten-2-ylamino)phen­yl]furan-3-carboxamide
Source: Acta Crystallogr Sect E Struct Rep Online. 2010 Apr 17;66(Pt 5):o1100. doi: 10.1107/S1600536810013450 (PMC2979018; doi:10.1107/S1600536810013450)
Supplement: Supplementary file 1 [file e-66-o1100-sup1.cif]

##############################################################################
###                                                                        ###
###        Electronic paper (Acta Crystallographica Section E)             ###
###                                                                        ###
##############################################################################
#                                                                            #
# This CIF contains the data in a paper accepted for publication in Acta     #
# Crystallographica Section E. It conforms to the requirements of Notes      #
# for Authors for Section E, and has been peer reviewed under the auspices   #
# of the IUCr Commission on Journals.                                        #
#                                                                            #
# Full details of the Crystallographic Information File format               #
# are given in the paper "The Crystallographic Information File (CIF):       #
# a New Standard Archive File for Crystallography" by S. R. Hall, F. H.      #
# Allen and I. D. Brown [Acta Cryst. (1991), A47, 655-685].                  #
#                                                                            #
# The current version of the core CIF dictionary is obtainable from          #
# ftp://ftp.iucr.org/pub/cif_core.dic. The current version number is 2.4.    #
#                                                                            #
# Software is freely available for graphical display of the structure(s) in  #
# this CIF.  For information consult the CIF home page http://www.iucr.org/  #
# cif/home.html                                                              #
#                                                                            #
# This file may be used for bona fide research purposes within the           #
# scientific community so long as proper attribution is given to the journal # 
# article from which it was obtained.                                        #
#                                                                            #
##############################################################################
                                             
data_I
_audit_creation_method     SHELXL-97
_chemical_name_systematic
;
<i>N</i>-[3-(5-Oxo-10,11-dihydro-5<i>H</i>-
dibenzo[<i>a</i>,<i>d</i>]cyclohepten-2-ylamino)phenyl]furan-3-carboxamide
;
_chemical_name_common     ?
_chemical_formula_moiety     'C26 H20 N2 O3'
_chemical_formula_sum     'C26 H20 N2 O3'
_chemical_formula_iupac     'C26 H20 N2 O3'
_chemical_formula_weight     408.44
_chemical_melting_point     ?
_symmetry_cell_setting     monoclinic
_symmetry_space_group_name_H-M     'P 21/c'
_symmetry_space_group_name_Hall     '-P 2ybc'
loop_
    _symmetry_equiv_pos_as_xyz
    'x, y, z'
    '-x, y+1/2, -z+1/2'
    '-x, -y, -z'
    'x, -y-1/2, z-1/2'
_cell_length_a     10.7691(7)
_cell_length_b     21.7460(10)
_cell_length_c     8.8666(6)
_cell_angle_alpha     90.00
_cell_angle_beta     101.934(2)
_cell_angle_gamma     90.00
_cell_volume     2031.6(2)
_cell_formula_units_Z     4
_cell_measurement_reflns_used     3910
_cell_measurement_theta_min     2.5
_cell_measurement_theta_max     25.8
_cell_measurement_temperature     173(2)
_exptl_crystal_description     plate
_exptl_crystal_colour     yellow
_exptl_crystal_size_max     0.30
_exptl_crystal_size_mid     0.20
_exptl_crystal_size_min     0.10
_exptl_crystal_density_diffrn     1.335
_exptl_crystal_density_meas     ?
_exptl_crystal_density_method     'not measured'
_exptl_crystal_F_000     856
_exptl_absorpt_coefficient_mu     0.088
_exptl_absorpt_correction_type     none
_exptl_special_details
;
;
_diffrn_ambient_temperature     173(2)
_diffrn_radiation_type     MoK\a
_diffrn_radiation_wavelength     0.71069
_diffrn_radiation_monochromator     graphite
_diffrn_measurement_device_type     'Bruker SMART APEXII'
_diffrn_measurement_device     '\k-geometry diffractometer'
_diffrn_measurement_method     'CCD scan'
_diffrn_detector_area_resol_mean     ?
_diffrn_reflns_number     22214
_diffrn_reflns_av_R_equivalents     0.0442
_diffrn_reflns_av_sigmaI/netI     0.0390
_diffrn_reflns_theta_min     1.87
_diffrn_reflns_theta_max     27.91
_diffrn_reflns_theta_full     27.91
_diffrn_measured_fraction_theta_max     0.999
_diffrn_measured_fraction_theta_full     0.999
_diffrn_reflns_limit_h_min     -14
_diffrn_reflns_limit_h_max     14
_diffrn_reflns_limit_k_min     -28
_diffrn_reflns_limit_k_max     28
_diffrn_reflns_limit_l_min     -11
_diffrn_reflns_limit_l_max     11
_diffrn_standards_number     ?
_diffrn_standards_interval_count     ?
_diffrn_standards_interval_time     ?
_diffrn_standards_decay_%     ?
_refine_special_details
;
Refinement of <i>F</i>^2^ against ALL reflections. The weighted <i>R</i>-factor
wR and goodness of fit <i>S</i> are based on <i>F</i>^2^, conventional
<i>R</i>-factors <i>R</i> are based on <i>F</i>, with <i>F</i> set to zero for
negative <i>F</i>^2^. The threshold expression of <i>F</i>^2^ >
\s(<i>F</i>^2^) is used only for calculating <i>R</i>-factors(gt) etc. and is
not relevant to the choice of reflections for refinement. <i>R</i>-factors
based on <i>F</i>^2^ are statistically about twice as large as those based on
<i>F</i>, and <i>R</i>- factors based on ALL data will be even larger.
;
_reflns_number_total     4856
_reflns_number_gt     3347
_reflns_threshold_expression     I>2\s(I)
_refine_ls_structure_factor_coef     Fsqd
_refine_ls_matrix_type     full
_refine_ls_R_factor_all     0.0799
_refine_ls_R_factor_gt     0.0496
_refine_ls_wR_factor_ref     0.1151
_refine_ls_wR_factor_obs     0.1020
_refine_ls_goodness_of_fit_ref     0.989
_refine_ls_restrained_S_all     0.989
_refine_ls_number_reflns     4856
_refine_ls_number_parameters     280
_refine_ls_number_restraints     0
_refine_ls_hydrogen_treatment     constr
_refine_ls_weighting_scheme     calc
_refine_ls_weighting_details
         'calc w=1/[\s^2^(Fo^2^)+(0.0358P)^2^+1.2737P] where P=(Fo^2^+2Fc^2^)/3'
_atom_sites_solution_hydrogens     geom
_atom_sites_solution_primary     direct
_atom_sites_solution_secondary     difmap
_refine_ls_shift/su_max     0.000
_refine_ls_shift/su_mean     0.000
_refine_diff_density_max     0.240
_refine_diff_density_min     -0.298
_refine_ls_extinction_method     none
_refine_ls_extinction_coef     ?
loop_
    _atom_type_symbol
    _atom_type_description
    _atom_type_scat_dispersion_real
    _atom_type_scat_dispersion_imag
    _atom_type_scat_source
    'C' 'C' 0.0033 0.0016
                         'International Tables Vol C Tables 4.2.6.8 and 6.1.1.4'
    'H' 'H' 0.0000 0.0000
                         'International Tables Vol C Tables 4.2.6.8 and 6.1.1.4'
    'N' 'N' 0.0061 0.0033
                         'International Tables Vol C Tables 4.2.6.8 and 6.1.1.4'
    'O' 'O' 0.0106 0.0060
                         'International Tables Vol C Tables 4.2.6.8 and 6.1.1.4'
_computing_data_collection     'APEX2 (Bruker, 2006)'
_computing_cell_refinement     'SAINT (Bruker, 2006)'
_computing_data_reduction     'SAINT (Bruker, 2006)'
_computing_structure_solution     'SIR97 (Altomare <i>et al.</i>,  1999)'
_computing_structure_refinement     'SHELXL97 (Sheldrick, 2008)'
_computing_molecular_graphics     'PLATON (Spek, 2009)'
_computing_publication_material     'PLATON (Spek, 2009)'
loop_
    _atom_site_type_symbol
    _atom_site_label
    _atom_site_fract_x
    _atom_site_fract_y
    _atom_site_fract_z
    _atom_site_U_iso_or_equiv
    _atom_site_adp_type
    _atom_site_calc_flag
    _atom_site_refinement_flags
    _atom_site_occupancy
    _atom_site_disorder_assembly
    _atom_site_disorder_group
    C C1 0.33786(17) 0.51791(8) 0.78886(19) 0.0268(4) Uani d . 1 . .
    C C2 0.35431(17) 0.55527(8) 0.92028(19) 0.0282(4) Uani d . 1 . .
    H H2 0.3714 0.5979 0.9131 0.034 Uiso calc R 1 . .
    C C3 0.34553(17) 0.52992(8) 1.05935(19) 0.0278(4) Uani d . 1 . .
    H H3 0.3579 0.5559 1.1474 0.033 Uiso calc R 1 . .
    C C4 0.31908(16) 0.46745(8) 1.07779(18) 0.0255(4) Uani d . 1 . .
    C C5 0.30193(18) 0.45074(8) 1.23480(19) 0.0293(4) Uani d . 1 . .
    C C6 0.23344(17) 0.39443(8) 1.26987(19) 0.0306(4) Uani d . 1 . .
    C C7 0.15301(19) 0.40150(10) 1.3739(2) 0.0394(5) Uani d . 1 . .
    H H7 0.1435 0.4409 1.4166 0.047 Uiso calc R 1 . .
    C C8 0.0873(2) 0.35182(12) 1.4151(3) 0.0521(6) Uani d . 1 . .
    H H8 0.0319 0.3572 1.4847 0.063 Uiso calc R 1 . .
    C C9 0.1023(2) 0.29455(11) 1.3551(3) 0.0528(6) Uani d . 1 . .
    H H9 0.0572 0.2603 1.3834 0.063 Uiso calc R 1 . .
    C C10 0.1828(2) 0.28669(10) 1.2539(2) 0.0420(5) Uani d . 1 . .
    H H10 0.1932 0.2469 1.2141 0.050 Uiso calc R 1 . .
    C C11 0.24914(18) 0.33624(8) 1.2092(2) 0.0323(4) Uani d . 1 . .
    C C12 0.3358(2) 0.32699(8) 1.0986(2) 0.0359(4) Uani d . 1 . .
    H H12A 0.3430 0.2825 1.0788 0.043 Uiso calc R 1 . .
    H H12B 0.4215 0.3425 1.1458 0.043 Uiso calc R 1 . .
    C C13 0.2882(2) 0.36007(8) 0.9458(2) 0.0345(4) Uani d . 1 . .
    H H13A 0.3316 0.3422 0.8680 0.041 Uiso calc R 1 . .
    H H13B 0.1964 0.3514 0.9118 0.041 Uiso calc R 1 . .
    C C14 0.30687(17) 0.42898(8) 0.94687(19) 0.0269(4) Uani d . 1 . .
    C C15 0.31629(17) 0.45534(8) 0.80680(19) 0.0272(4) Uani d . 1 . .
    H H15 0.3076 0.4294 0.7189 0.033 Uiso calc R 1 . .
    O O16 0.33648(14) 0.48724(6) 1.34167(14) 0.0397(3) Uani d . 1 . .
    N N17 0.34715(16) 0.53956(6) 0.64489(16) 0.0325(4) Uani d . 1 . .
    H H17 0.3530 0.5103 0.5792 0.039 Uiso d R 1 . .
    C C18 0.36701(17) 0.60072(8) 0.60389(18) 0.0279(4) Uani d . 1 . .
    C C19 0.29900(17) 0.64925(8) 0.65027(18) 0.0269(4) Uani d . 1 . .
    H H19 0.2392 0.6415 0.7131 0.032 Uiso calc R 1 . .
    C C20 0.31876(17) 0.70897(8) 0.60449(18) 0.0267(4) Uani d . 1 . .
    C C21 0.40671(18) 0.72084(8) 0.5136(2) 0.0312(4) Uani d . 1 . .
    H H21 0.4230 0.7619 0.4863 0.037 Uiso calc R 1 . .
    C C22 0.47030(18) 0.67210(9) 0.4632(2) 0.0344(4) Uani d . 1 . .
    H H22 0.5280 0.6798 0.3976 0.041 Uiso calc R 1 . .
    C C23 0.45104(18) 0.61242(8) 0.5069(2) 0.0321(4) Uani d . 1 . .
    H H23 0.4950 0.5794 0.4709 0.039 Uiso calc R 1 . .
    N N24 0.24633(15) 0.75736(6) 0.65095(15) 0.0291(3) Uani d . 1 . .
    H H24 0.2255 0.7522 0.7444 0.035 Uiso d R 1 . .
    C C25 0.18520(17) 0.80036(8) 0.55246(18) 0.0262(4) Uani d . 1 . .
    O O26 0.18260(14) 0.79914(6) 0.41345(14) 0.0400(3) Uani d . 1 . .
    C C27 0.12282(16) 0.85057(8) 0.61918(19) 0.0265(4) Uani d . 1 . .
    C C28 0.04935(19) 0.89762(9) 0.5342(2) 0.0392(5) Uani d . 1 . .
    H H28 0.0280 0.9008 0.4250 0.047 Uiso calc R 1 . .
    C C29 0.01532(18) 0.93667(9) 0.6332(2) 0.0373(4) Uani d . 1 . .
    H H29 -0.0351 0.9724 0.6059 0.045 Uiso calc R 1 . .
    O O30 0.06443(17) 0.91741(7) 0.78210(18) 0.0579(4) Uani d . 1 . .
    C C31 0.1293(2) 0.86527(9) 0.7692(2) 0.0451(5) Uani d . 1 . .
    H H31 0.1737 0.8419 0.8540 0.054 Uiso calc R 1 . .
loop_
    _atom_site_aniso_label
    _atom_site_aniso_U_11
    _atom_site_aniso_U_22
    _atom_site_aniso_U_33
    _atom_site_aniso_U_12
    _atom_site_aniso_U_13
    _atom_site_aniso_U_23
    C1 0.0327(9) 0.0268(9) 0.0223(8) 0.0032(7) 0.0090(7) 0.0015(7)
    C2 0.0391(10) 0.0206(8) 0.0256(8) -0.0007(7) 0.0085(7) 0.0008(7)
    C3 0.0372(10) 0.0252(9) 0.0212(8) 0.0037(7) 0.0066(7) -0.0032(7)
    C4 0.0328(9) 0.0227(8) 0.0222(8) 0.0043(7) 0.0087(7) 0.0015(6)
    C5 0.0394(10) 0.0263(9) 0.0238(8) 0.0076(8) 0.0103(7) 0.0019(7)
    C6 0.0350(10) 0.0349(10) 0.0222(8) 0.0031(8) 0.0062(7) 0.0055(7)
    C7 0.0417(11) 0.0512(12) 0.0266(9) 0.0012(9) 0.0099(8) 0.0027(8)
    C8 0.0502(13) 0.0741(17) 0.0365(11) -0.0102(12) 0.0191(10) 0.0075(11)
    C9 0.0576(14) 0.0616(15) 0.0399(12) -0.0216(12) 0.0118(10) 0.0123(11)
    C10 0.0523(13) 0.0376(11) 0.0346(10) -0.0071(9) 0.0056(9) 0.0092(8)
    C11 0.0367(10) 0.0314(10) 0.0277(9) 0.0010(8) 0.0042(8) 0.0079(7)
    C12 0.0489(12) 0.0223(9) 0.0389(10) 0.0044(8) 0.0146(9) 0.0030(8)
    C13 0.0557(12) 0.0220(9) 0.0299(9) -0.0011(8) 0.0186(9) -0.0022(7)
    C14 0.0319(9) 0.0230(8) 0.0274(9) 0.0016(7) 0.0099(7) 0.0002(7)
    C15 0.0372(10) 0.0232(9) 0.0227(8) 0.0004(7) 0.0095(7) -0.0048(7)
    O16 0.0678(10) 0.0308(7) 0.0232(6) 0.0006(7) 0.0153(6) -0.0017(5)
    N17 0.0580(10) 0.0222(7) 0.0210(7) 0.0026(7) 0.0165(7) -0.0009(6)
    C18 0.0394(10) 0.0263(9) 0.0184(8) 0.0003(8) 0.0072(7) 0.0013(7)
    C19 0.0374(10) 0.0285(9) 0.0161(7) -0.0002(7) 0.0083(7) 0.0009(6)
    C20 0.0358(10) 0.0267(9) 0.0170(7) 0.0007(7) 0.0042(7) -0.0009(6)
    C21 0.0388(10) 0.0268(9) 0.0293(9) -0.0033(8) 0.0097(8) 0.0021(7)
    C22 0.0375(10) 0.0358(10) 0.0337(10) 0.0002(8) 0.0163(8) 0.0032(8)
    C23 0.0400(10) 0.0297(9) 0.0294(9) 0.0051(8) 0.0137(8) -0.0007(7)
    N24 0.0469(9) 0.0267(8) 0.0162(7) 0.0040(7) 0.0123(6) 0.0019(6)
    C25 0.0347(9) 0.0259(9) 0.0191(8) -0.0048(7) 0.0083(7) 0.0001(7)
    O26 0.0628(9) 0.0406(8) 0.0188(6) 0.0125(7) 0.0136(6) 0.0047(5)
    C27 0.0316(9) 0.0249(9) 0.0236(8) -0.0032(7) 0.0070(7) 0.0018(7)
    C28 0.0436(11) 0.0396(11) 0.0331(10) 0.0046(9) 0.0046(9) 0.0084(8)
    C29 0.0349(10) 0.0269(10) 0.0503(12) 0.0082(8) 0.0093(9) 0.0054(8)
    O30 0.0789(12) 0.0513(10) 0.0456(9) 0.0208(9) 0.0179(8) -0.0055(7)
    C31 0.0696(15) 0.0386(11) 0.0267(10) 0.0212(11) 0.0087(9) -0.0009(8)
_geom_special_details
;
All esds (except the esd in the dihedral angle between two l.s. planes) are
estimated using the full covariance matrix. The cell esds are taken into
account individually in the estimation of esds in distances, angles and
torsion angles; correlations between esds in cell parameters are only used
when they are defined by crystal symmetry. An approximate (isotropic)
treatment of cell esds is used for estimating esds involving l.s. planes.
;
loop_
    _geom_bond_atom_site_label_1
    _geom_bond_atom_site_label_2
    _geom_bond_site_symmetry_2
    _geom_bond_distance
    _geom_bond_publ_flag
    C1 N17 . 1.384(2) ?
    C1 C15 . 1.395(2) ?
    C1 C2 . 1.401(2) ?
    C2 C3 . 1.372(2) ?
    C2 H2 . 0.9500 ?
    C3 C4 . 1.405(2) ?
    C3 H3 . 0.9500 ?
    C4 C14 . 1.415(2) ?
    C4 C5 . 1.487(2) ?
    C5 O16 . 1.233(2) ?
    C5 C6 . 1.495(3) ?
    C6 C7 . 1.398(3) ?
    C6 C11 . 1.399(3) ?
    C7 C8 . 1.382(3) ?
    C7 H7 . 0.9500 ?
    C8 C9 . 1.377(3) ?
    C8 H8 . 0.9500 ?
    C9 C10 . 1.381(3) ?
    C9 H9 . 0.9500 ?
    C10 C11 . 1.395(3) ?
    C10 H10 . 0.9500 ?
    C11 C12 . 1.501(3) ?
    C12 C13 . 1.525(3) ?
    C12 H12A . 0.9900 ?
    C12 H12B . 0.9900 ?
    C13 C14 . 1.512(2) ?
    C13 H13A . 0.9900 ?
    C13 H13B . 0.9900 ?
    C14 C15 . 1.391(2) ?
    C15 H15 . 0.9500 ?
    N17 C18 . 1.407(2) ?
    N17 H17 . 0.8739 ?
    C18 C19 . 1.394(2) ?
    C18 C23 . 1.395(2) ?
    C19 C20 . 1.390(2) ?
    C19 H19 . 0.9500 ?
    C20 C21 . 1.389(2) ?
    C20 N24 . 1.421(2) ?
    C21 C22 . 1.385(3) ?
    C21 H21 . 0.9500 ?
    C22 C23 . 1.382(3) ?
    C22 H22 . 0.9500 ?
    C23 H23 . 0.9500 ?
    N24 C25 . 1.354(2) ?
    N24 H24 . 0.9089 ?
    C25 O26 . 1.2274(19) ?
    C25 C27 . 1.469(2) ?
    C27 C31 . 1.356(2) ?
    C27 C28 . 1.412(2) ?
    C28 C29 . 1.326(3) ?
    C28 H28 . 0.9500 ?
    C29 O30 . 1.382(2) ?
    C29 H29 . 0.9500 ?
    O30 C31 . 1.349(2) ?
    C31 H31 . 0.9500 ?
loop_
    _geom_angle_atom_site_label_1
    _geom_angle_atom_site_label_2
    _geom_angle_atom_site_label_3
    _geom_angle_site_symmetry_1
    _geom_angle_site_symmetry_3
    _geom_angle
    _geom_angle_publ_flag
    N17 C1 C15 . . 118.86(15) ?
    N17 C1 C2 . . 123.30(16) ?
    C15 C1 C2 . . 117.79(15) ?
    C3 C2 C1 . . 119.60(16) ?
    C3 C2 H2 . . 120.2 ?
    C1 C2 H2 . . 120.2 ?
    C2 C3 C4 . . 123.15(16) ?
    C2 C3 H3 . . 118.4 ?
    C4 C3 H3 . . 118.4 ?
    C3 C4 C14 . . 117.59(15) ?
    C3 C4 C5 . . 114.38(14) ?
    C14 C4 C5 . . 127.98(15) ?
    O16 C5 C4 . . 119.09(16) ?
    O16 C5 C6 . . 116.80(15) ?
    C4 C5 C6 . . 123.85(15) ?
    C7 C6 C11 . . 119.61(17) ?
    C7 C6 C5 . . 116.52(17) ?
    C11 C6 C5 . . 123.83(16) ?
    C8 C7 C6 . . 120.6(2) ?
    C8 C7 H7 . . 119.7 ?
    C6 C7 H7 . . 119.7 ?
    C9 C8 C7 . . 119.8(2) ?
    C9 C8 H8 . . 120.1 ?
    C7 C8 H8 . . 120.1 ?
    C8 C9 C10 . . 120.2(2) ?
    C8 C9 H9 . . 119.9 ?
    C10 C9 H9 . . 119.9 ?
    C9 C10 C11 . . 121.1(2) ?
    C9 C10 H10 . . 119.5 ?
    C11 C10 H10 . . 119.5 ?
    C10 C11 C6 . . 118.66(18) ?
    C10 C11 C12 . . 120.43(17) ?
    C6 C11 C12 . . 120.91(16) ?
    C11 C12 C13 . . 112.11(16) ?
    C11 C12 H12A . . 109.2 ?
    C13 C12 H12A . . 109.2 ?
    C11 C12 H12B . . 109.2 ?
    C13 C12 H12B . . 109.2 ?
    H12A C12 H12B . . 107.9 ?
    C14 C13 C12 . . 116.24(16) ?
    C14 C13 H13A . . 108.2 ?
    C12 C13 H13A . . 108.2 ?
    C14 C13 H13B . . 108.2 ?
    C12 C13 H13B . . 108.2 ?
    H13A C13 H13B . . 107.4 ?
    C15 C14 C4 . . 118.53(15) ?
    C15 C14 C13 . . 115.93(15) ?
    C4 C14 C13 . . 125.51(15) ?
    C14 C15 C1 . . 123.27(15) ?
    C14 C15 H15 . . 118.4 ?
    C1 C15 H15 . . 118.4 ?
    C1 N17 C18 . . 127.17(14) ?
    C1 N17 H17 . . 113.4 ?
    C18 N17 H17 . . 118.7 ?
    C19 C18 C23 . . 119.41(16) ?
    C19 C18 N17 . . 121.48(15) ?
    C23 C18 N17 . . 118.99(15) ?
    C20 C19 C18 . . 119.97(16) ?
    C20 C19 H19 . . 120.0 ?
    C18 C19 H19 . . 120.0 ?
    C21 C20 C19 . . 120.47(16) ?
    C21 C20 N24 . . 120.79(15) ?
    C19 C20 N24 . . 118.74(15) ?
    C22 C21 C20 . . 119.14(16) ?
    C22 C21 H21 . . 120.4 ?
    C20 C21 H21 . . 120.4 ?
    C23 C22 C21 . . 121.02(17) ?
    C23 C22 H22 . . 119.5 ?
    C21 C22 H22 . . 119.5 ?
    C22 C23 C18 . . 119.89(16) ?
    C22 C23 H23 . . 120.1 ?
    C18 C23 H23 . . 120.1 ?
    C25 N24 C20 . . 123.20(14) ?
    C25 N24 H24 . . 119.6 ?
    C20 N24 H24 . . 115.3 ?
    O26 C25 N24 . . 122.68(16) ?
    O26 C25 C27 . . 120.20(16) ?
    N24 C25 C27 . . 117.10(14) ?
    C31 C27 C28 . . 105.22(16) ?
    C31 C27 C25 . . 129.44(16) ?
    C28 C27 C25 . . 125.17(16) ?
    C29 C28 C27 . . 108.14(17) ?
    C29 C28 H28 . . 125.9 ?
    C27 C28 H28 . . 125.9 ?
    C28 C29 O30 . . 109.57(17) ?
    C28 C29 H29 . . 125.2 ?
    O30 C29 H29 . . 125.2 ?
    C31 O30 C29 . . 106.05(15) ?
    O30 C31 C27 . . 111.01(17) ?
    O30 C31 H31 . . 124.5 ?
    C27 C31 H31 . . 124.5 ?
loop_
    _geom_torsion_atom_site_label_1
    _geom_torsion_atom_site_label_2
    _geom_torsion_atom_site_label_3
    _geom_torsion_atom_site_label_4
    _geom_torsion_site_symmetry_1
    _geom_torsion_site_symmetry_2
    _geom_torsion_site_symmetry_3
    _geom_torsion_site_symmetry_4
    _geom_torsion
    _geom_torsion_publ_flag
    N17 C1 C2 C3 . . . . -178.94(17) ?
    C15 C1 C2 C3 . . . . -1.7(3) ?
    C1 C2 C3 C4 . . . . -0.7(3) ?
    C2 C3 C4 C14 . . . . 2.9(3) ?
    C2 C3 C4 C5 . . . . -174.59(17) ?
    C3 C4 C5 O16 . . . . -14.7(2) ?
    C14 C4 C5 O16 . . . . 168.12(18) ?
    C3 C4 C5 C6 . . . . 159.21(16) ?
    C14 C4 C5 C6 . . . . -18.0(3) ?
    O16 C5 C6 C7 . . . . 35.6(2) ?
    C4 C5 C6 C7 . . . . -138.42(18) ?
    O16 C5 C6 C11 . . . . -142.16(18) ?
    C4 C5 C6 C11 . . . . 43.8(3) ?
    C11 C6 C7 C8 . . . . -1.1(3) ?
    C5 C6 C7 C8 . . . . -178.99(18) ?
    C6 C7 C8 C9 . . . . 0.9(3) ?
    C7 C8 C9 C10 . . . . 0.0(3) ?
    C8 C9 C10 C11 . . . . -0.7(3) ?
    C9 C10 C11 C6 . . . . 0.5(3) ?
    C9 C10 C11 C12 . . . . -179.72(19) ?
    C7 C6 C11 C10 . . . . 0.4(3) ?
    C5 C6 C11 C10 . . . . 178.11(17) ?
    C7 C6 C11 C12 . . . . -179.36(17) ?
    C5 C6 C11 C12 . . . . -1.7(3) ?
    C10 C11 C12 C13 . . . . 114.25(19) ?
    C6 C11 C12 C13 . . . . -66.0(2) ?
    C11 C12 C13 C14 . . . . 75.8(2) ?
    C3 C4 C14 C15 . . . . -2.7(2) ?
    C5 C4 C14 C15 . . . . 174.47(17) ?
    C3 C4 C14 C13 . . . . 175.28(17) ?
    C5 C4 C14 C13 . . . . -7.6(3) ?
    C12 C13 C14 C15 . . . . 153.30(17) ?
    C12 C13 C14 C4 . . . . -24.7(3) ?
    C4 C14 C15 C1 . . . . 0.3(3) ?
    C13 C14 C15 C1 . . . . -177.81(17) ?
    N17 C1 C15 C14 . . . . 179.27(17) ?
    C2 C1 C15 C14 . . . . 1.9(3) ?
    C15 C1 N17 C18 . . . . 179.19(17) ?
    C2 C1 N17 C18 . . . . -3.6(3) ?
    C1 N17 C18 C19 . . . . -45.9(3) ?
    C1 N17 C18 C23 . . . . 138.03(19) ?
    C23 C18 C19 C20 . . . . -2.4(3) ?
    N17 C18 C19 C20 . . . . -178.41(16) ?
    C18 C19 C20 C21 . . . . -0.5(3) ?
    C18 C19 C20 N24 . . . . 178.77(15) ?
    C19 C20 C21 C22 . . . . 2.9(3) ?
    N24 C20 C21 C22 . . . . -176.33(16) ?
    C20 C21 C22 C23 . . . . -2.5(3) ?
    C21 C22 C23 C18 . . . . -0.4(3) ?
    C19 C18 C23 C22 . . . . 2.8(3) ?
    N17 C18 C23 C22 . . . . 178.94(17) ?
    C21 C20 N24 C25 . . . . 47.7(2) ?
    C19 C20 N24 C25 . . . . -131.59(18) ?
    C20 N24 C25 O26 . . . . 3.6(3) ?
    C20 N24 C25 C27 . . . . -175.05(15) ?
    O26 C25 C27 C31 . . . . -169.7(2) ?
    N24 C25 C27 C31 . . . . 9.0(3) ?
    O26 C25 C27 C28 . . . . 4.7(3) ?
    N24 C25 C27 C28 . . . . -176.57(17) ?
    C31 C27 C28 C29 . . . . -0.6(2) ?
    C25 C27 C28 C29 . . . . -176.09(17) ?
    C27 C28 C29 O30 . . . . 0.4(2) ?
    C28 C29 O30 C31 . . . . 0.0(2) ?
    C29 O30 C31 C27 . . . . -0.3(3) ?
    C28 C27 C31 O30 . . . . 0.6(2) ?
    C25 C27 C31 O30 . . . . 175.83(18) ?
loop_
    _geom_hbond_atom_site_label_D
    _geom_hbond_atom_site_label_H
    _geom_hbond_atom_site_label_A
    _geom_hbond_site_symmetry_A
    _geom_hbond_distance_DH
    _geom_hbond_distance_HA
    _geom_hbond_distance_DA
    _geom_hbond_angle_DHA
    N17 H17 O16 1_554 0.87 2.14 2.900(2) 146
    N24 H24 O26 4_576 0.91 2.00 2.839(2) 153
    C21 H21 O21 1_555 0.95 2.66 2.937(2) 97
data_global
_journal_date_recd_electronic     2010-03-09
_journal_date_accepted     2010-04-12
_journal_name_full     'Acta Crystallographica, Section E'
_journal_year     2010
_journal_volume     66
_journal_issue      5
_journal_page_first     o1100
_journal_page_last     o1100
_journal_paper_category     QO
_journal_coeditor_code     IM2187
_publ_contact_author_name     'Stefan A. Laufer'
_publ_contact_author_address
;
Institute of Pharmacy,
Department of Pharmaceutical and Medicinal Chemistry,
Eberhard Karls University T\"ubingen
Auf der Morgenstelle 8
72076 T\"ubingen
Germany
;
_publ_contact_author_email     'stefan.laufer@uni-tuebingen.de'
_publ_contact_author_fax     '(+49)7071-295037'
_publ_contact_author_phone     '(+49)7071-2972459'
_publ_section_title
;\
<i>N</i>-[3-(5-Oxo-10,11-dihydro-5<i>H</i>-dibenzo[<i>a</i>,<i>d</i>]\
cyclohepten-2-ylamino)phenyl]furan-3-carboxamide
;
loop_
    _publ_author_name
    _publ_author_address
    'Dorn, Angelika'
;
Institute of Pharmacy
Department of Pharmaceutical and Medicinal Chemistry
Eberhard Karls University T\"ubingen
Auf der Morgenstelle 8
72076 T\"ubingen
Germany
;
    'Schollmeyer, Dieter'
;
Department of Organic Chemistry
ohannes Gutenberg-University Mainz
Duesbergweg 10-14
55099 Mainz
Germany
;
    'Laufer, Stefan A.'
;
Institute of Pharmacy
Department of Pharmaceutical and Medicinal Chemistry
Eberhard Karls University T\"ubingen
Auf der Morgenstelle 8
72076 T\"ubingen
Germany
;
