# Supplementary material for: N-[3-(5-Oxo-10,11-dihydro-5H-dibenzo[a,d]cyclo­hepten-2-ylamino)phen­yl]furan-3-carboxamide
Source: Acta Crystallogr Sect E Struct Rep Online. 2010 Apr 17;66(Pt 5):o1100. doi: 10.1107/S1600536810013450 (PMC2979018; doi:10.1107/S1600536810013450)
Supplement: Supplementary file 2 [file e-66-o1100-Isup2.hkl]

# 
# h,k,l, Fc-squared, Fo-squared, sigma(Fo-squared) and status flag 
# 
data_I
_shelx_title ' ad748 in P2(1)/c' 
_shelx_refln_list_code          4 
_shelx_F_calc_maximum      216.61 
_exptl_crystal_F_000       856.00 
_reflns_d_resolution_high  0.7593 
 
loop_ 
 _symmetry_equiv_pos_as_xyz 
 'x, y, z' 
 '-x, y+1/2, -z+1/2' 
 '-x, -y, -z' 
 'x, -y-1/2, z-1/2' 
 
_cell_length_a    10.7691 
_cell_length_b    21.7463 
_cell_length_c     8.8666 
_cell_angle_alpha  90.000 
_cell_angle_beta  101.934 
_cell_angle_gamma  90.000 
 
_shelx_F_squared_multiplier     1.000 
 
loop_ 
 _refln_index_h 
 _refln_index_k 
 _refln_index_l 
 _refln_F_squared_calc 
 _refln_F_squared_meas 
 _refln_F_squared_sigma 
 _refln_observed_status 
   1   0   0      998.82      919.61     11.51 o 
   2   0   0    26809.80    25179.07    266.90 o 
   3   0   0    17814.44    17439.03    205.24 o 
   4   0   0     3142.58     2880.97     42.50 o 
   5   0   0     3319.03     3357.85     49.89 o 
   6   0   0     4680.41     4599.44     67.48 o 
   7   0   0      391.74      314.23     10.76 o 
   8   0   0      787.32      778.99     18.19 o 
   9   0   0      597.99      578.98     16.12 o 
  10   0   0       64.34       67.05      8.02 o 
  11   0   0       30.31       23.84      7.49 o 
  12   0   0       46.92       48.08     16.23 o 
  13   0   0        8.12       21.80     12.76 o 
   1   1   0     1673.11     1608.57     12.18 o 
   2   1   0      463.06      446.87      5.94 o 
   3   1   0     2211.26     2184.12     18.65 o 
   4   1   0     1662.81     1578.84     17.84 o 
   5   1   0       26.89       16.72      2.88 o 
   6   1   0      188.12      181.26     12.31 o 
   7   1   0      179.66      179.61      5.98 o 
   8   1   0       20.90       33.01      4.86 o 
   9   1   0       85.84       93.62      6.41 o 
  10   1   0        1.84        1.58      4.71 o 
  11   1   0       36.98       31.65      6.46 o 
  12   1   0        1.65       -6.94      6.94 o 
  13   1   0        4.83        8.85      8.56 o 
   0   2   0      727.23      736.05      9.64 o 
   1   2   0     3802.12     3726.68     25.41 o 
   2   2   0      152.26      135.55      2.97 o 
   3   2   0    33174.04    31879.90    250.95 o 
   4   2   0     1530.46     1361.53     15.79 o 
   5   2   0     1890.11     1750.08     20.08 o 
   6   2   0     3026.09     3062.59     33.23 o 
   7   2   0      259.76      254.34      7.02 o 
   8   2   0       28.77       28.46      3.98 o 
   9   2   0      303.75      312.92      8.73 o 
  10   2   0      194.17      195.70      7.55 o 
  11   2   0       44.44       40.80      6.59 o 
  12   2   0        0.12        3.97      6.48 o 
  13   2   0        5.94        4.99      8.20 o 
   1   3   0     3927.39     3915.16     25.54 o 
   2   3   0      333.54      309.81      4.72 o 
   3   3   0    16345.18    15694.86    123.11 o 
   4   3   0      818.55      726.36      8.82 o 
   5   3   0       39.19       33.38      3.16 o 
   6   3   0     1497.02     1503.31     18.46 o 
   7   3   0        0.92        2.48      3.10 o 
   8   3   0      325.32      330.87     12.11 o 
   9   3   0      769.62      716.41     12.84 o 
  10   3   0       81.32       84.37      6.42 o 
  11   3   0        2.00        4.22      5.67 o 
  12   3   0      412.81      423.72     13.79 o 
  13   3   0      105.46      111.12     11.20 o 
   0   4   0      821.18      823.54     11.13 o 
   1   4   0     5926.70     5933.43     43.21 o 
   2   4   0     4440.51     4357.52     35.09 o 
   3   4   0     4071.46     3968.65     34.37 o 
   4   4   0      677.53      677.94      8.30 o 
   5   4   0      433.12      411.14      8.29 o 
   6   4   0     1522.04     1511.92     18.41 o 
   7   4   0      416.52      419.18      8.29 o 
   8   4   0      191.66      181.97      6.47 o 
   9   4   0      174.96      174.02      6.64 o 
  10   4   0       18.54       25.96      5.82 o 
  11   4   0        7.90       12.98      8.19 o 
  12   4   0      286.11      318.92     12.22 o 
  13   4   0       64.00       88.56     10.70 o 
   1   5   0      521.01      488.79      4.58 o 
   2   5   0     1747.83     1701.63     13.28 o 
   3   5   0      114.90      111.72      2.68 o 
   4   5   0      101.85      106.21      3.10 o 
   5   5   0      387.85      404.51      6.31 o 
   6   5   0     3924.34     3986.67     41.92 o 
   7   5   0      766.54      718.79     13.80 o 
   8   5   0      205.02      186.78      7.99 o 
   9   5   0      446.74      430.39      9.70 o 
  10   5   0       32.67       31.73      7.68 o 
  11   5   0      543.80      572.91     15.59 o 
  12   5   0      213.89      202.30     10.41 o 
  13   5   0       45.37       57.77     17.91 o 
   0   6   0       39.99       60.34      3.12 o 
   1   6   0     2253.45     2221.47     18.67 o 
   2   6   0     1477.36     1452.96     11.60 o 
   3   6   0        0.21       -1.55      1.55 o 
   4   6   0      703.02      709.50      8.60 o 
   5   6   0     1695.78     1787.01     18.56 o 
   6   6   0      688.51      639.98      8.76 o 
   7   6   0       15.59       12.52      2.86 o 
   8   6   0       13.23        9.43      3.19 o 
   9   6   0      273.28      264.49      9.62 o 
  10   6   0        8.67       16.81      5.87 o 
  11   6   0       12.99       16.86      9.43 o 
  12   6   0       15.02       15.41      6.87 o 
  13   6   0       64.36       78.71      8.99 o 
   1   7   0      605.79      585.82      5.95 o 
   2   7   0      778.05      825.31      7.30 o 
   3   7   0      121.70       96.32      2.62 o 
   4   7   0     2262.92     2035.79     20.37 o 
   5   7   0     1505.06     1404.73     15.17 o 
   6   7   0      146.31      153.97      3.88 o 
   7   7   0       39.26       50.08      4.29 o 
   8   7   0       49.28       56.94      4.15 o 
   9   7   0       86.48       80.62      6.71 o 
  10   7   0       43.41       39.66      6.44 o 
  11   7   0        0.77       -5.79      5.79 o 
  12   7   0       56.89       71.52      9.45 o 
  13   7   0        0.20       -0.98      7.92 o 
   0   8   0     1039.64     1099.18     13.71 o 
   1   8   0       10.40       12.03      2.11 o 
   2   8   0        7.73       15.50      1.44 o 
   3   8   0      242.63      290.15      4.13 o 
   4   8   0        5.09        5.81      1.83 o 
   5   8   0        3.31       12.45      2.27 o 
   6   8   0     1258.58     1189.49     17.78 o 
   7   8   0       13.85       17.90      4.25 o 
   8   8   0      349.74      346.48     11.98 o 
   9   8   0        6.55        9.62      5.82 o 
  10   8   0      229.34      216.04      9.35 o 
  11   8   0       34.24       33.98      6.79 o 
  12   8   0        9.07        7.23      6.74 o 
  13   8   0        2.08        8.13      7.41 o 
   1   9   0        6.39       22.18      2.39 o 
   2   9   0       44.52       35.24      1.68 o 
   3   9   0       80.21       75.82      2.92 o 
   4   9   0      123.82      140.65      3.67 o 
   5   9   0      451.95      439.38      7.46 o 
   6   9   0      425.83      387.44      9.25 o 
   7   9   0      768.17      703.35     13.48 o 
   8   9   0       77.56       67.65      5.92 o 
   9   9   0      420.70      424.37     11.89 o 
  10   9   0      129.65      141.99      8.34 o 
  11   9   0       23.50       25.37      6.83 o 
  12   9   0        2.91        1.14      6.68 o 
  13   9   0        7.18       13.07      8.40 o 
   0  10   0      197.62      287.41      6.98 o 
   1  10   0      352.53      308.01      5.39 o 
   2  10   0      835.55      875.19     10.33 o 
   3  10   0     2692.44     2792.20     25.60 o 
   4  10   0      220.13      229.70      5.39 o 
   5  10   0     2201.04     2287.36     23.21 o 
   6  10   0       84.26       82.33      5.74 o 
   7  10   0      350.47      324.93     10.58 o 
   8  10   0      260.78      239.88      8.87 o 
   9  10   0      127.47      126.02      7.54 o 
  10  10   0       73.26       73.36      7.21 o 
  11  10   0       21.35       21.88      6.69 o 
  12  10   0       10.05       22.37      8.10 o 
   1  11   0      436.29      483.94      5.99 o 
   2  11   0     1249.48     1481.89     17.25 o 
   3  11   0        1.85        3.97      2.62 o 
   4  11   0        5.01        0.86      2.98 o 
   5  11   0      206.08      219.94      4.99 o 
   6  11   0       55.03       63.94      4.91 o 
   7  11   0      438.19      434.99     10.66 o 
   8  11   0        0.07        2.45      4.65 o 
   9  11   0      101.39       89.18      6.96 o 
  10  11   0       25.89       13.02      7.22 o 
  11  11   0       49.07       41.95      8.35 o 
  12  11   0       13.55        3.49      7.68 o 
   0  12   0      718.79      873.59     13.62 o 
   1  12   0       87.95      102.38      2.84 o 
   2  12   0      651.78      673.28     11.02 o 
   3  12   0        3.75       19.62      4.78 o 
   4  12   0      979.70     1023.02     11.77 o 
   5  12   0       18.72       25.53      2.96 o 
   6  12   0      822.04      855.22     16.35 o 
   7  12   0       47.02       45.24      5.45 o 
   8  12   0      410.10      396.44     11.02 o 
   9  12   0       14.65       17.28      5.59 o 
  10  12   0      144.46      159.03     10.17 o 
  11  12   0        1.99       17.93      7.94 o 
  12  12   0        1.27        1.65     10.15 o 
   1  13   0      134.37      145.06      4.68 o 
   2  13   0        8.23       16.31      3.59 o 
   3  13   0       12.94       20.61      4.26 o 
   4  13   0      202.22      203.46      7.84 o 
   5  13   0      691.22      607.36      9.54 o 
   6  13   0       17.94       15.61      4.47 o 
   7  13   0        2.50       -4.16      4.16 o 
   8  13   0       12.39       11.46      6.00 o 
   9  13   0       12.21        3.84      6.23 o 
  10  13   0      169.23      175.12     15.47 o 
  11  13   0       18.64       42.57      8.57 o 
  12  13   0        0.05       -2.24      7.96 o 
   0  14   0        3.49       -2.19      2.19 o 
   1  14   0     1422.91     1430.93     14.71 o 
   2  14   0        1.37        1.96      2.34 o 
   3  14   0      155.30      157.69      5.83 o 
   4  14   0      158.27      142.00      5.82 o 
   5  14   0      105.66      100.49      6.02 o 
   6  14   0       20.55       18.50      4.18 o 
   7  14   0      541.32      485.78     14.99 o 
   8  14   0       37.27       41.09      7.14 o 
   9  14   0       69.55       99.78      8.77 o 
  10  14   0      720.95      667.86     18.57 o 
  11  14   0        6.15       -7.24      7.24 o 
  12  14   0        7.35       -3.99      7.85 o 
   1  15   0        6.08       13.15      1.64 o 
   2  15   0        0.75        0.08      2.35 o 
   3  15   0        3.50        5.84      3.38 o 
   4  15   0      406.59      402.85      9.71 o 
   5  15   0       59.46       54.20      5.40 o 
   6  15   0      108.30       90.24      6.87 o 
   7  15   0        0.67       -0.70      5.34 o 
   8  15   0       45.54       46.13      7.49 o 
   9  15   0      203.89      228.48     13.64 o 
  10  15   0      133.22      125.03     10.14 o 
  11  15   0       10.59        6.70      7.66 o 
   0  16   0     1298.40     1314.43     24.53 o 
   1  16   0       29.08       44.21      3.15 o 
   2  16   0       59.60       71.65      5.84 o 
   3  16   0      144.92      149.68      6.04 o 
   4  16   0      523.26      540.39     11.18 o 
   5  16   0       59.10       58.36      6.72 o 
   6  16   0        1.69        1.87      5.92 o 
   7  16   0       30.29       16.45      5.90 o 
   8  16   0       15.68        8.94      6.03 o 
   9  16   0        0.03        2.36      8.92 o 
  10  16   0        8.58        8.02      7.30 o 
  11  16   0       53.20       45.64      9.18 o 
   1  17   0      218.92      249.84      5.88 o 
   2  17   0     1251.70     1225.11     18.73 o 
   3  17   0      717.12      687.49     14.86 o 
   4  17   0      160.53      150.55      6.44 o 
   5  17   0        6.37       -2.66      5.68 o 
   6  17   0        5.26       -5.72      5.72 o 
   7  17   0        3.78        4.81      6.38 o 
   8  17   0        4.76        8.00      6.12 o 
   9  17   0        0.52       -4.59      6.56 o 
  10  17   0       33.90       14.53      7.70 o 
  11  17   0       24.39       28.59      8.49 o 
   0  18   0        0.30        6.45      4.86 o 
   1  18   0      496.19      479.64      9.20 o 
   2  18   0      201.16      222.57      7.22 o 
   3  18   0       19.34       31.36      4.49 o 
   4  18   0       46.48       60.98      6.02 o 
   5  18   0      177.83      162.04     14.88 o 
   6  18   0        9.92        5.44      6.28 o 
   7  18   0        3.09       -2.13      6.84 o 
   8  18   0       54.64       52.74      9.00 o 
   9  18   0        4.60        4.32      8.13 o 
  10  18   0       31.88       47.03     10.35 o 
   1  19   0      552.85      559.97     23.88 o 
   2  19   0       24.82       27.52      5.33 o 
   3  19   0      153.31      150.47      8.15 o 
   4  19   0       16.71        6.09      4.29 o 
   5  19   0      214.10      220.43     10.66 o 
   6  19   0      152.94      194.26     10.99 o 
   7  19   0        1.96        1.72      6.91 o 
   8  19   0       27.92       34.10      8.50 o 
   9  19   0        5.74       21.32      8.96 o 
  10  19   0        0.02        6.66     11.88 o 
   0  20   0      734.51      683.02     24.33 o 
   1  20   0      280.82      273.71      9.40 o 
   2  20   0      347.22      368.09     11.02 o 
   3  20   0       40.84       46.25      6.44 o 
   4  20   0        4.79        1.38      6.63 o 
   5  20   0        1.09        1.10      8.72 o 
   6  20   0        3.74        3.77      9.30 o 
   7  20   0        0.57        0.80      9.85 o 
   8  20   0        0.02       -2.48     10.34 o 
   9  20   0       28.38       22.17     11.76 o 
   1  21   0      144.90      131.81      9.26 o 
   2  21   0       30.08       16.59      5.52 o 
   3  21   0       61.32       76.08      6.81 o 
   4  21   0       21.08       18.79      7.90 o 
   5  21   0       29.38       19.16      9.41 o 
   6  21   0        0.12        4.57      9.59 o 
   7  21   0      262.04      262.96     19.74 o 
   8  21   0        8.10       14.68     11.10 o 
   9  21   0       11.97        4.55     11.80 o 
   0  22   0      166.79      166.73     18.06 o 
   1  22   0       25.56       16.48      6.83 o 
   2  22   0       29.96       34.08      5.95 o 
   3  22   0       50.47       38.31      6.25 o 
   4  22   0       66.63       61.88      9.27 o 
   5  22   0       43.37       39.37     10.02 o 
   6  22   0       12.56        8.18     10.82 o 
   7  22   0        5.73        2.07     10.75 o 
   8  22   0        3.59        5.54     11.07 o 
   1  23   0       14.74       20.79      9.03 o 
   2  23   0        0.79       -6.42      6.42 o 
   3  23   0       74.88       79.67      8.70 o 
   4  23   0       17.79       14.55      7.83 o 
   5  23   0        1.44       -3.82     15.28 o 
   6  23   0       21.67        7.19     10.46 o 
   7  23   0       58.92       90.02     14.53 o 
   8  23   0        1.23        2.98     11.01 o 
   0  24   0        8.00       10.31     10.25 o 
   1  24   0       16.16       11.41      8.62 o 
   2  24   0       54.19       40.81      8.21 o 
   3  24   0       38.26       29.13     10.46 o 
   4  24   0        4.75        1.54      9.42 o 
   5  24   0       12.34       26.06      8.98 o 
   6  24   0       10.26       33.27     11.85 o 
   7  24   0       10.11        8.93     28.66 o 
   1  25   0       43.32       56.47      9.44 o 
   2  25   0        3.99       14.37      7.50 o 
   3  25   0       10.07       17.29     10.07 o 
   4  25   0        3.19        2.85      9.02 o 
   5  25   0       18.94       15.73     12.26 o 
   6  25   0        7.76        9.19     10.75 o 
   0  26   0      144.03      122.65     23.34 o 
   1  26   0        1.45        0.32      7.36 o 
   2  26   0        4.39       -6.65      7.35 o 
   3  26   0       26.51        2.67     10.17 o 
   4  26   0        5.62        0.67      9.68 o 
   5  26   0        7.83        5.97     12.70 o 
   1  27   0        1.80        6.86      7.71 o 
   2  27   0       71.31      116.16     13.73 o 
   3  27   0       32.39       38.34     11.12 o 
   4  27   0       46.08       69.48     12.84 o 
   0  28   0      158.71      202.11     49.98 o 
   1  28   0       13.88       30.77     10.94 o 
   2  28   0        3.06        6.87     10.77 o 
 -14   1   1        0.20       -2.39      8.39 o 
 -13   1   1        7.57        2.89      8.08 o 
 -12   1   1        5.95       12.46      7.58 o 
 -11   1   1       64.13       78.66      6.51 o 
 -10   1   1       85.13       92.36      9.58 o 
  -9   1   1       75.26       73.09      5.41 o 
  -8   1   1       17.20       10.85      3.84 o 
  -7   1   1       23.92       22.64      3.75 o 
  -6   1   1      359.88      365.46     10.25 o 
  -5   1   1      656.20      620.34      9.83 o 
  -4   1   1      111.18       97.16      3.83 o 
  -3   1   1     8671.78     8302.50     70.02 o 
  -2   1   1     2572.13     2364.57     22.49 o 
  -1   1   1     4854.38     4935.09     45.09 o 
   0   1   1     2052.81     2111.63     23.83 o 
   1   1   1      183.69      187.52      3.00 o 
   2   1   1    18174.36    17421.93    137.00 o 
   3   1   1     1928.07     1922.18     18.80 o 
   4   1   1      128.48      114.76      4.71 o 
   5   1   1      681.27      716.31     10.34 o 
   6   1   1      549.12      578.25     10.75 o 
   7   1   1       92.80      100.88      4.75 o 
   8   1   1      155.68      153.75      6.68 o 
   9   1   1        2.22        1.04      4.11 o 
  10   1   1        0.15       -3.67      4.24 o 
  11   1   1       32.72       23.47      6.23 o 
  12   1   1       18.21       29.23      8.21 o 
  13   1   1       49.12       81.59     12.26 o 
 -14   2   1       19.22       20.93      9.41 o 
 -13   2   1       30.30       44.76      9.62 o 
 -12   2   1      233.89      217.13     10.62 o 
 -11   2   1        8.83        8.60      5.55 o 
 -10   2   1       25.05       19.30      4.95 o 
  -9   2   1       93.74       89.11      5.60 o 
  -8   2   1       37.36       30.26      4.14 o 
  -7   2   1      699.52      700.45     11.52 o 
  -6   2   1     1599.24     1612.83     19.72 o 
  -5   2   1       11.39       14.54      2.88 o 
  -4   2   1      332.26      337.19      7.41 o 
  -3   2   1     2914.82     2670.85     24.02 o 
  -2   2   1     2824.72     2770.78     28.41 o 
  -1   2   1     7551.28     7705.06     60.97 o 
   0   2   1     4364.02     4522.96     36.50 o 
   1   2   1      679.83      678.84      6.31 o 
   2   2   1    46918.64    46668.62    367.54 o 
   3   2   1      239.47      275.40      7.01 o 
   4   2   1      249.92      259.83      4.91 o 
   5   2   1      389.55      366.89      7.02 o 
   6   2   1      924.25      904.37     12.68 o 
   7   2   1        0.04       -0.05      3.49 o 
   8   2   1       14.26       19.22      4.62 o 
   9   2   1       14.21        7.73      4.14 o 
  10   2   1       21.65       21.42      5.67 o 
  11   2   1       47.33       57.97      6.90 o 
  12   2   1        1.75       -4.71      7.36 o 
  13   2   1        9.06        2.25      8.31 o 
 -13   3   1       24.90       30.49      9.17 o 
 -12   3   1        3.24        5.04      6.57 o 
 -11   3   1       48.10       46.54      7.55 o 
 -10   3   1        2.17       -4.15      4.15 o 
  -9   3   1       28.82       28.17      4.50 o 
  -8   3   1      159.21      157.55      5.97 o 
  -7   3   1      394.23      403.20     11.20 o 
  -6   3   1       61.42       53.53      3.73 o 
  -5   3   1      645.78      641.04      9.79 o 
  -4   3   1      266.29      226.06      5.42 o 
  -3   3   1       15.41        9.90      2.20 o 
  -2   3   1        1.28       -0.74      1.39 o 
  -1   3   1     8565.14     8695.92     69.16 o 
   0   3   1     1233.26     1171.45     10.52 o 
   1   3   1       31.29       18.64      1.44 o 
   2   3   1    11984.37    11995.47    100.22 o 
   3   3   1     2443.42     2403.37     23.08 o 
   4   3   1      145.19      142.21      3.49 o 
   5   3   1      809.64      737.68      9.32 o 
   6   3   1       10.70       11.44      3.05 o 
   7   3   1      259.89      282.15      8.25 o 
   8   3   1      238.35      241.48      7.30 o 
   9   3   1      440.06      436.04      9.96 o 
  10   3   1       34.08       42.14      6.24 o 
  11   3   1       92.05       94.48      7.80 o 
  12   3   1       16.41       17.51     11.49 o 
  13   3   1      153.89      199.58     25.62 o 
 -13   4   1        0.14        0.83      6.90 o 
 -12   4   1       72.38       91.39      8.50 o 
 -11   4   1       35.42       36.73      6.81 o 
 -10   4   1       17.56       14.12      4.57 o 
  -9   4   1      537.74      526.94     11.09 o 
  -8   4   1      287.45      307.27      8.05 o 
  -7   4   1        0.91       -0.52      3.07 o 
  -6   4   1      245.30      193.02      5.74 o 
  -5   4   1       52.64       43.78      4.69 o 
  -4   4   1       32.82       43.13      3.06 o 
  -3   4   1       11.88       12.11      1.92 o 
  -2   4   1     7196.12     7061.86     56.54 o 
  -1   4   1     4602.68     4725.45     38.29 o 
   0   4   1     2018.21     2068.00     19.85 o 
   1   4   1     2503.97     2502.97     20.57 o 
   2   4   1     2277.64     2265.06     20.89 o 
   3   4   1      414.08      439.85      7.72 o 
   4   4   1     1371.59     1419.36     18.41 o 
   5   4   1        4.96       15.24      2.48 o 
   6   4   1       11.76        9.38      2.29 o 
   7   4   1        6.51        8.37      3.27 o 
   8   4   1      170.13      173.27      6.19 o 
   9   4   1      261.09      225.05     12.00 o 
  10   4   1      146.69      148.52      8.34 o 
  11   4   1       21.52       26.39      6.27 o 
  12   4   1       11.03       11.23      6.93 o 
  13   4   1        8.88        5.89      8.41 o 
 -13   5   1        0.91        1.77      7.03 o 
 -12   5   1      110.13      125.43     12.25 o 
 -11   5   1      252.85      296.33     11.31 o 
 -10   5   1      291.07      286.64      8.70 o 
  -9   5   1        6.42       12.95      4.10 o 
  -8   5   1      119.26      128.43      5.62 o 
  -7   5   1      130.98      142.94      5.48 o 
  -6   5   1      168.53      160.96      6.05 o 
  -5   5   1      174.12      198.76      7.97 o 
  -4   5   1      164.04      129.02      4.27 o 
  -3   5   1     3942.62     3730.91     35.08 o 
  -2   5   1     6446.59     6684.70     56.96 o 
  -1   5   1        9.53        8.96      1.55 o 
   0   5   1      373.80      347.01      4.77 o 
   1   5   1        4.38       12.29      1.84 o 
   2   5   1        7.02       13.40      1.38 o 
   3   5   1     1669.49     1753.31     21.19 o 
   4   5   1      100.77      129.06      6.81 o 
   5   5   1     1395.31     1399.58     23.37 o 
   6   5   1      405.15      411.17     12.67 o 
   7   5   1        1.39        1.34      2.11 o 
   8   5   1        8.45        7.84      3.17 o 
   9   5   1       10.03        3.22      5.05 o 
  10   5   1        4.38        9.69      5.56 o 
  11   5   1       40.49       43.08      7.74 o 
  12   5   1       24.43       34.83      8.76 o 
  13   5   1        4.85       21.96      8.95 o 
 -13   6   1      153.56      165.08     10.61 o 
 -12   6   1      302.33      310.90     12.45 o 
 -11   6   1        0.25        1.58      6.07 o 
 -10   6   1      187.62      198.16     12.30 o 
  -9   6   1      188.05      191.36      6.90 o 
  -8   6   1      241.49      228.53      7.07 o 
  -7   6   1       11.63       12.89      3.34 o 
  -6   6   1     1369.52     1396.76     17.68 o 
  -5   6   1      611.34      592.24      9.42 o 
  -4   6   1     7970.34     8082.51     79.72 o 
  -3   6   1      177.37      182.87      4.84 o 
  -2   6   1      111.65      122.99      3.53 o 
  -1   6   1      553.59      552.95      6.74 o 
   0   6   1     3758.29     3773.24     38.24 o 
   1   6   1      633.93      663.79      8.27 o 
   2   6   1     1211.02     1264.74     11.20 o 
   3   6   1      314.03      279.55      6.05 o 
   4   6   1       54.98       70.17      3.95 o 
   5   6   1      142.10      150.30      5.59 o 
   6   6   1      182.30      175.56      7.45 o 
   7   6   1       30.47       38.56      4.77 o 
   8   6   1        8.77       20.19      6.40 o 
   9   6   1       16.14       15.42      5.27 o 
  10   6   1      220.46      233.18      9.69 o 
  11   6   1        0.14        1.62      6.04 o 
  12   6   1      295.28      323.93     12.54 o 
  13   6   1        5.03       24.86      9.03 o 
 -13   7   1       12.55       15.57      7.35 o 
 -12   7   1        4.17        9.92      6.99 o 
 -11   7   1      182.17      201.58     10.04 o 
 -10   7   1       43.72       51.31      6.49 o 
  -9   7   1       72.34       75.21      5.14 o 
  -8   7   1        3.62        7.44      3.53 o 
  -7   7   1        2.25        2.63      3.01 o 
  -6   7   1      915.66      870.59     12.63 o 
  -5   7   1     1574.94     1470.52     17.89 o 
  -4   7   1      475.49      482.94      8.00 o 
  -3   7   1       23.89       30.28      2.38 o 
  -2   7   1      368.11      349.15      5.10 o 
  -1   7   1      130.62      129.69      3.18 o 
   0   7   1      693.40      788.55     11.06 o 
   1   7   1      400.23      474.23      6.12 o 
   2   7   1      904.13      845.06     10.79 o 
   3   7   1       68.44       91.76      3.43 o 
   4   7   1      187.38      217.04      6.06 o 
   5   7   1      215.80      222.51      8.77 o 
   6   7   1       93.85       95.25      5.14 o 
   7   7   1      217.11      227.24      8.12 o 
   8   7   1      443.19      440.11     12.49 o 
   9   7   1       32.44       39.27      5.77 o 
  10   7   1       73.46       82.43      7.24 o 
  11   7   1       35.42       40.13      6.97 o 
  12   7   1       13.13       19.60      7.37 o 
  13   7   1        9.35       22.47      8.76 o 
 -13   8   1        8.83       26.77      8.05 o 
 -12   8   1       87.27       94.81      8.94 o 
 -11   8   1        3.00       -0.92      6.07 o 
 -10   8   1        0.01        3.93      5.50 o 
  -9   8   1        3.84        8.72      5.27 o 
  -8   8   1      368.13      370.05      8.69 o 
  -7   8   1     1047.01      997.39     14.44 o 
  -6   8   1        5.07        0.86      2.78 o 
  -5   8   1      848.49      900.03     14.59 o 
  -4   8   1      507.61      534.25      8.56 o 
  -3   8   1    10928.74    11454.40    103.77 o 
  -2   8   1     1349.43     1431.86     13.99 o 
  -1   8   1     2290.40     2513.41     23.01 o 
   0   8   1       98.94       89.54      3.00 o 
   1   8   1       18.10        8.94      2.12 o 
   2   8   1      890.01      808.24      8.80 o 
   3   8   1      673.99      665.18      8.77 o 
   4   8   1      197.68      203.13      5.89 o 
   5   8   1       73.41       75.36      4.35 o 
   6   8   1       92.15      102.79      5.28 o 
   7   8   1       84.70       89.91      6.02 o 
   8   8   1        0.08       -3.38      4.47 o 
   9   8   1        3.56        7.71      5.11 o 
  10   8   1       77.10       95.70      9.44 o 
  11   8   1        1.44        6.89      6.28 o 
  12   8   1        1.13       -0.90      6.41 o 
  13   8   1        2.48       16.45      8.72 o 
 -13   9   1       16.87       19.34      9.87 o 
 -12   9   1       23.19       11.52     10.46 o 
 -11   9   1        0.59        0.28      5.99 o 
 -10   9   1        0.71       -1.47      5.57 o 
  -9   9   1      256.28      254.94      9.60 o 
  -8   9   1       29.94       24.96      3.83 o 
  -7   9   1       16.93       21.45      3.55 o 
  -6   9   1       43.16       46.46      3.66 o 
  -5   9   1       81.23       91.97      4.07 o 
  -4   9   1      557.78      528.81      8.13 o 
  -3   9   1     2908.67     3218.67     31.29 o 
  -2   9   1      675.41      722.02      8.27 o 
  -1   9   1     3006.59     3138.12     33.38 o 
   0   9   1     3423.94     3797.17     49.19 o 
   1   9   1      260.60      242.19      4.12 o 
   2   9   1       91.96      104.48      3.31 o 
   3   9   1      840.96      808.59     10.59 o 
   4   9   1     1167.51     1163.52     16.01 o 
   5   9   1       89.51       79.14      4.39 o 
   6   9   1      256.37      239.24     10.11 o 
   7   9   1      144.92      129.92      6.49 o 
   8   9   1        0.03       -4.37      4.37 o 
   9   9   1      112.92      137.82      7.77 o 
  10   9   1        0.01        1.00      5.70 o 
  11   9   1       34.40       33.98      6.88 o 
  12   9   1        0.12        4.30      7.54 o 
 -13  10   1        3.06       10.88      8.70 o 
 -12  10   1        2.36        9.40      7.01 o 
 -11  10   1       10.11       23.68      6.76 o 
 -10  10   1        2.31        0.78      5.67 o 
  -9  10   1      131.89      132.15      7.80 o 
  -8  10   1      778.17      747.48     15.13 o 
  -7  10   1       34.40       44.35      3.86 o 
  -6  10   1      291.96      279.86      7.40 o 
  -5  10   1       47.28       46.73      3.89 o 
  -4  10   1       14.20       12.18      2.77 o 
  -3  10   1      315.42      324.92      8.69 o 
  -2  10   1      239.44      265.38      4.58 o 
  -1  10   1       54.36       44.83      3.21 o 
   0  10   1     1831.18     1947.97     21.36 o 
   1  10   1       30.93       40.08      3.27 o 
   2  10   1       15.53       21.46      2.16 o 
   3  10   1      845.64      902.18     11.58 o 
   4  10   1      346.95      354.98      7.40 o 
   5  10   1        0.11        0.67      3.09 o 
   6  10   1      273.66      257.89      7.87 o 
   7  10   1      184.63      207.54      7.66 o 
   8  10   1        2.72        0.13      4.59 o 
   9  10   1        2.26       13.08      5.33 o 
  10  10   1       46.45       44.78      6.55 o 
  11  10   1        6.46       14.44      7.43 o 
  12  10   1        3.67        0.52     14.48 o 
 -13  11   1        0.15       21.56     19.48 o 
 -12  11   1        0.31        2.63      7.81 o 
 -11  11   1      157.93      159.25      9.55 o 
 -10  11   1       35.00       23.17      6.30 o 
  -9  11   1       13.35       19.42      5.66 o 
  -8  11   1      197.49      211.19      8.53 o 
  -7  11   1       90.40       85.90      4.59 o 
  -6  11   1       12.86       13.69      3.87 o 
  -5  11   1      271.23      278.14      6.71 o 
  -4  11   1      281.17      281.17      6.50 o 
  -3  11   1       31.22       44.80      2.78 o 
  -2  11   1      209.03      205.10      4.09 o 
  -1  11   1     1060.29     1136.37     14.50 o 
   0  11   1      394.35      443.49      7.03 o 
   1  11   1       10.73       11.24      3.02 o 
   2  11   1      921.24      947.07     11.08 o 
   3  11   1        0.04        2.52      2.16 o 
   4  11   1      405.05      373.53      7.23 o 
   5  11   1       92.83       89.75      5.84 o 
   6  11   1      304.27      304.24      8.36 o 
   7  11   1      121.08      118.97      6.36 o 
   8  11   1       20.49       23.56      5.28 o 
   9  11   1       13.69       24.89      5.48 o 
  10  11   1       33.40       41.04      7.90 o 
  11  11   1       14.00       12.22      8.48 o 
  12  11   1       52.55       66.82     14.44 o 
 -12  12   1        0.97        5.62     11.10 o 
 -11  12   1       21.81       42.11      8.45 o 
 -10  12   1       64.69       70.99      7.27 o 
  -9  12   1        3.06       -0.38      5.21 o 
  -8  12   1      720.13      658.86     14.16 o 
  -7  12   1       59.18       48.18      4.20 o 
  -6  12   1      181.71      178.45      7.85 o 
  -5  12   1       31.38       33.27      3.44 o 
  -4  12   1       62.51       62.39      3.74 o 
  -3  12   1      105.00      121.83      3.94 o 
  -2  12   1      249.59      269.00      4.95 o 
  -1  12   1      751.86      795.25     11.40 o 
   0  12   1     2400.00     2672.79     26.42 o 
   1  12   1      367.78      383.95      8.66 o 
   2  12   1      243.02      251.66      5.45 o 
   3  12   1      815.87      859.09     10.86 o 
   4  12   1      258.87      258.83      6.40 o 
   5  12   1        7.04        2.09      3.12 o 
   6  12   1       63.17       65.82      4.80 o 
   7  12   1      173.32      173.18      9.01 o 
   8  12   1       15.26       24.69      5.14 o 
   9  12   1      802.31      709.53     18.11 o 
  10  12   1       12.64       34.53      8.58 o 
  11  12   1       16.50       19.60      8.11 o 
  12  12   1       78.72       81.89     10.07 o 
 -12  13   1        0.05       17.62      8.36 o 
 -11  13   1        8.10        5.79      7.51 o 
 -10  13   1       31.25       35.89      7.63 o 
  -9  13   1      261.07      236.24      9.37 o 
  -8  13   1       24.29       21.65      5.21 o 
  -7  13   1       34.29       40.97      5.16 o 
  -6  13   1        0.45       -3.02      3.02 o 
  -5  13   1       75.97       63.95      4.31 o 
  -4  13   1      166.61      173.99      6.99 o 
  -3  13   1      212.51      216.28      4.96 o 
  -2  13   1      174.67      165.04      4.97 o 
  -1  13   1       44.55       50.37      5.11 o 
   0  13   1      121.83      101.47      3.85 o 
   1  13   1      492.32      461.04      8.93 o 
   2  13   1        2.39       -1.85      2.17 o 
   3  13   1      352.19      362.44      6.74 o 
   4  13   1        7.75        4.31      2.83 o 
   5  13   1       44.91       36.39      5.07 o 
   6  13   1      263.95      254.67     10.62 o 
   7  13   1      222.39      209.86      9.97 o 
   8  13   1      356.59      360.41     12.49 o 
   9  13   1        1.88        6.38      6.53 o 
  10  13   1       19.51        6.42      7.31 o 
  11  13   1       32.96       39.30      8.48 o 
  12  13   1       71.75       72.24     10.31 o 
 -12  14   1        0.18       -0.05      8.08 o 
 -11  14   1       46.80       63.80      9.29 o 
 -10  14   1       14.11       12.01      7.32 o 
  -9  14   1       91.84       79.71      8.45 o 
  -8  14   1        5.54       14.12      6.09 o 
  -7  14   1        0.38       -1.21      4.40 o 
  -6  14   1        8.02        1.93      3.51 o 
  -5  14   1       12.50       10.24      3.42 o 
  -4  14   1      144.79      152.51      5.21 o 
  -3  14   1      127.79      138.33      4.18 o 
  -2  14   1      225.41      216.69      5.22 o 
  -1  14   1      429.74      413.82      7.20 o 
   0  14   1      115.53      118.03      4.20 o 
   1  14   1       20.40       25.30      3.42 o 
   2  14   1       63.08       62.24      3.10 o 
   3  14   1      207.75      212.65      5.68 o 
   4  14   1      357.25      335.64      9.20 o 
   5  14   1        3.32        9.38      4.78 o 
   6  14   1      614.98      580.71     14.09 o 
   7  14   1       35.53       31.15      6.29 o 
   8  14   1       22.22       26.17      6.63 o 
   9  14   1       10.21       12.97      6.63 o 
  10  14   1      108.24      102.74      9.68 o 
  11  14   1        2.16       -5.53      7.68 o 
 -12  15   1        2.26        9.37     12.30 o 
 -11  15   1      284.91      284.69     19.94 o 
 -10  15   1       12.84       19.34      7.68 o 
  -9  15   1      103.58      101.44      8.91 o 
  -8  15   1        0.07       -0.75      5.76 o 
  -7  15   1       59.71       54.87      7.90 o 
  -6  15   1      112.45      116.33     10.03 o 
  -5  15   1        8.53       10.78      3.35 o 
  -4  15   1       30.32       23.33      4.31 o 
  -3  15   1       25.44       35.01      4.51 o 
  -2  15   1        7.70       17.36      2.66 o 
  -1  15   1      415.33      359.50      6.85 o 
   0  15   1      260.05      241.52      5.39 o 
   1  15   1       99.87      107.26      7.06 o 
   2  15   1       27.59       26.79      3.82 o 
   3  15   1     2249.80     2179.95     25.95 o 
   4  15   1        0.27       -3.10      3.10 o 
   5  15   1      871.22      822.96     16.39 o 
   6  15   1       35.40       30.63      6.63 o 
   7  15   1       70.63       72.10      7.16 o 
   8  15   1        1.71       -5.79      5.79 o 
   9  15   1       35.67       33.05      7.21 o 
  10  15   1       74.57       94.69      9.53 o 
  11  15   1       14.24       19.76      8.35 o 
 -11  16   1        0.85        2.25      7.96 o 
 -10  16   1        0.63        9.95      7.38 o 
  -9  16   1       13.40       10.12      6.70 o 
  -8  16   1      693.36      610.91     21.71 o 
  -7  16   1       46.13       49.49      9.37 o 
  -6  16   1      153.90      150.64      8.31 o 
  -5  16   1      158.36      148.98      8.53 o 
  -4  16   1      341.99      300.76      6.95 o 
  -3  16   1      348.05      318.20      6.68 o 
  -2  16   1        7.82        7.75      3.45 o 
  -1  16   1       17.37       25.14      4.57 o 
   0  16   1       45.80       53.46      4.28 o 
   1  16   1      407.54      396.85      8.81 o 
   2  16   1        3.75        2.44      3.43 o 
   3  16   1      165.28      170.61      6.77 o 
   4  16   1      359.10      337.41     11.42 o 
   5  16   1       81.06       73.33      6.24 o 
   6  16   1       62.67       63.95      8.35 o 
   7  16   1       60.83       50.64      6.73 o 
   8  16   1       18.16       24.01      6.58 o 
   9  16   1        0.09        7.61      7.33 o 
  10  16   1       23.65       35.36      8.06 o 
  11  16   1        1.21        9.09      7.92 o 
 -11  17   1        4.48       11.20      8.19 o 
 -10  17   1       10.44       11.32      8.51 o 
  -9  17   1       10.07        4.76      7.82 o 
  -8  17   1       84.81       71.49      9.18 o 
  -7  17   1        9.14       10.86      6.81 o 
  -6  17   1       28.33       19.98      6.44 o 
  -5  17   1        0.98       -4.00      4.00 o 
  -4  17   1        9.75        4.66      4.03 o 
  -3  17   1        4.23        9.14      3.09 o 
  -2  17   1      549.38      549.08     11.49 o 
  -1  17   1      284.64      272.38      6.23 o 
   0  17   1       13.23       10.03      2.84 o 
   1  17   1       12.40       11.64      4.01 o 
   2  17   1      407.67      410.47      9.62 o 
   3  17   1     1829.38     1745.75     27.24 o 
   4  17   1       50.72       57.43      6.04 o 
   5  17   1       52.57       55.79      7.74 o 
   6  17   1        9.31       13.09      5.41 o 
   7  17   1       59.68       67.20      7.41 o 
   8  17   1        3.82       12.04      6.59 o 
   9  17   1        0.43       -0.83      6.81 o 
  10  17   1        1.63       -3.32      9.04 o 
 -10  18   1        2.51       -2.94      8.27 o 
  -9  18   1       23.08       30.55      9.71 o 
  -8  18   1       14.03        4.33     10.61 o 
  -7  18   1       38.16       41.71      7.73 o 
  -6  18   1       44.50       52.07      7.54 o 
  -5  18   1       25.55       17.92      4.58 o 
  -4  18   1       32.27       41.31      5.23 o 
  -3  18   1       14.82       14.47      4.88 o 
  -2  18   1      301.53      295.13     11.51 o 
  -1  18   1       14.01       17.27      3.14 o 
   0  18   1      653.62      655.72     10.81 o 
   1  18   1       66.78       62.57      4.75 o 
   2  18   1     1491.24     1426.78     20.85 o 
   3  18   1      207.55      194.60      7.37 o 
   4  18   1      334.46      328.52      9.77 o 
   5  18   1        0.60       -0.95      6.27 o 
   6  18   1        2.05       -5.87      6.55 o 
   7  18   1       21.08       17.04      7.54 o 
   8  18   1        3.03        7.64      7.72 o 
   9  18   1       16.46        6.38      8.44 o 
  10  18   1       44.65       50.88     10.47 o 
 -10  19   1        1.61        9.63     24.45 o 
  -9  19   1       36.76       40.02     12.50 o 
  -8  19   1       50.75       40.51     11.14 o 
  -7  19   1       62.04       56.76     16.70 o 
  -6  19   1        8.78       22.93      9.56 o 
  -5  19   1      260.54      221.06      9.86 o 
  -4  19   1       49.11       47.34      5.90 o 
  -3  19   1      406.40      322.65     12.27 o 
  -2  19   1      505.40      430.61     11.29 o 
  -1  19   1      279.53      256.37      7.12 o 
   0  19   1      244.00      218.36      7.33 o 
   1  19   1      202.61      182.36      6.44 o 
   2  19   1        8.14       15.43      4.19 o 
   3  19   1        9.30       -0.71      4.22 o 
   4  19   1      133.11      138.25     12.35 o 
   5  19   1        3.42        6.17      6.32 o 
   6  19   1        3.10       -1.82      6.45 o 
   7  19   1        2.49       -6.97      6.97 o 
   8  19   1        0.85       -8.41      8.41 o 
   9  19   1       37.78       46.17      9.92 o 
  10  19   1        7.53        5.66      9.33 o 
 -10  20   1       13.55       41.32     14.14 o 
  -9  20   1       13.62       12.84     11.22 o 
  -8  20   1       10.53        2.00     10.44 o 
  -7  20   1        2.08       -0.17      9.85 o 
  -6  20   1        1.02       -8.33      8.33 o 
  -5  20   1      235.75      210.30     12.49 o 
  -4  20   1      135.36      120.54      7.47 o 
  -3  20   1        6.17       15.12      5.34 o 
  -2  20   1      300.95      245.35     11.13 o 
  -1  20   1       15.04       20.08     10.49 o 
   0  20   1      860.30      813.21     15.74 o 
   1  20   1       13.69        6.60      5.32 o 
   2  20   1      346.06      342.24     11.58 o 
   3  20   1        7.03        0.67      7.12 o 
   4  20   1      242.76      235.14     11.07 o 
   5  20   1        6.44       13.50      7.36 o 
   6  20   1       29.97       22.33      7.25 o 
   7  20   1       53.42       68.07      9.10 o 
   8  20   1        1.95       -3.32     10.43 o 
   9  20   1        5.31       30.15     12.64 o 
  -9  21   1        8.42       17.63     11.90 o 
  -8  21   1        3.35        9.41     12.98 o 
  -7  21   1        0.80       12.00     10.51 o 
  -6  21   1      205.42      190.48     15.17 o 
  -5  21   1       14.95        5.82      7.00 o 
  -4  21   1       51.98       37.87      7.30 o 
  -3  21   1      113.32       99.96      7.20 o 
  -2  21   1      143.96      115.90      7.21 o 
  -1  21   1       51.86       53.62      8.15 o 
   0  21   1       23.06       47.28      8.06 o 
   1  21   1        3.74       14.26      5.25 o 
   2  21   1       13.26        8.15      5.34 o 
   3  21   1      191.34      167.22     11.92 o 
   4  21   1       23.02       25.54     14.13 o 
   5  21   1        6.24        2.36      8.77 o 
   6  21   1        4.98       21.11     10.53 o 
   7  21   1       37.46       24.76     11.26 o 
   8  21   1       17.29       22.33     12.16 o 
   9  21   1        2.66        7.91     12.60 o 
  -9  22   1        2.29        7.45     13.60 o 
  -8  22   1       55.79       83.04     13.78 o 
  -7  22   1       24.26       25.08     13.12 o 
  -6  22   1        9.96        0.27     17.56 o 
  -5  22   1       48.61       39.84      7.95 o 
  -4  22   1        0.26        6.98      5.49 o 
  -3  22   1      186.11      178.90      9.51 o 
  -2  22   1        1.44       -4.15      6.25 o 
  -1  22   1      261.76      245.75     12.16 o 
   0  22   1       25.76       17.34      7.41 o 
   1  22   1      745.59      659.59     22.30 o 
   2  22   1        0.10       -4.85      5.11 o 
   3  22   1        0.02       -4.89     10.20 o 
   4  22   1       81.88       85.35     18.94 o 
   5  22   1        1.85       10.84      9.45 o 
   6  22   1        0.06       -9.54      9.54 o 
   7  22   1      150.44      162.73     27.13 o 
   8  22   1        0.86       16.03     16.69 o 
  -8  23   1        0.06       -2.58     11.20 o 
  -7  23   1       50.22       90.89     13.61 o 
  -6  23   1       39.63       53.65     10.10 o 
  -5  23   1      133.53      153.40     11.05 o 
  -4  23   1        0.36       -3.48      6.53 o 
  -3  23   1       28.61       43.87      8.12 o 
  -2  23   1        4.02        4.15      6.70 o 
  -1  23   1       16.64       22.04      7.51 o 
   0  23   1      232.73      224.79     11.80 o 
   1  23   1       20.23       52.48      8.47 o 
   2  23   1        0.00        3.70      6.67 o 
   3  23   1        1.54       -6.78      6.78 o 
   4  23   1        0.36       -3.77     12.30 o 
   5  23   1        3.39        2.48     16.97 o 
   6  23   1        3.93       -5.39     11.22 o 
   7  23   1       38.78       32.68     20.75 o 
  -7  24   1        3.76       11.75      9.69 o 
  -6  24   1        0.92        0.56      8.56 o 
  -5  24   1        1.28       -3.89      9.55 o 
  -4  24   1       18.57        3.49      9.59 o 
  -3  24   1       43.73       37.85      8.08 o 
  -2  24   1      126.45       87.42      9.41 o 
  -1  24   1      105.50       86.56      9.26 o 
   0  24   1       97.36       96.34      9.42 o 
   1  24   1        3.11        7.77      8.14 o 
   2  24   1        1.04       -2.77      7.51 o 
   3  24   1       35.96       19.09     10.14 o 
   4  24   1      143.82      142.23     13.92 o 
   5  24   1        0.97        5.86     10.39 o 
   6  24   1       97.64      103.36     14.11 o 
   7  24   1       51.85       78.95     21.28 o 
  -6  25   1        0.27      -10.65     10.65 o 
  -5  25   1      165.25      187.03     15.92 o 
  -4  25   1        0.51        6.21      9.77 o 
  -3  25   1      180.59      164.98     11.45 o 
  -2  25   1       85.90      101.06     10.11 o 
  -1  25   1        2.33       -1.10      7.34 o 
   0  25   1        8.39       13.75      7.73 o 
   1  25   1        8.07       15.44      7.73 o 
   2  25   1        7.34       10.60     15.96 o 
   3  25   1       81.81       94.70     22.66 o 
   4  25   1       12.12       -1.25     11.42 o 
   5  25   1       10.56        8.59     16.64 o 
   6  25   1       10.37       20.64     11.64 o 
  -5  26   1       30.09       32.57     11.70 o 
  -4  26   1       46.95       52.51     12.05 o 
  -3  26   1        0.96       -9.15      9.15 o 
  -2  26   1       33.45       45.55      8.84 o 
  -1  26   1      143.54      163.90     11.94 o 
   0  26   1        9.65        6.09      7.81 o 
   1  26   1      132.71      165.11     11.82 o 
   2  26   1       77.64      108.37     18.76 o 
   3  26   1       82.54       88.07     16.69 o 
   4  26   1        0.43        2.56     12.08 o 
   5  26   1        4.11       -9.56     11.87 o 
  -4  27   1        4.49       -2.45      9.79 o 
  -3  27   1       45.96       71.29     12.78 o 
  -2  27   1        6.61        8.02      8.25 o 
  -1  27   1        4.29        9.52      8.41 o 
   0  27   1       43.83       58.40      9.65 o 
   1  27   1      100.72       87.41     12.43 o 
   2  27   1        2.74       10.22     12.18 o 
   3  27   1       12.04        3.82     10.35 o 
   4  27   1        6.19      -11.58     11.58 o 
  -2  28   1        1.36       14.57     10.86 o 
  -1  28   1       11.31       17.28      9.42 o 
   0  28   1        0.57        7.05     11.24 o 
   1  28   1        5.00        5.37     10.62 o 
   2  28   1        3.83       -0.57     10.58 o 
 -14   0   2        8.47      -11.59     11.59 o 
 -13   0   2        2.45       -0.22     10.65 o 
 -12   0   2       20.43       14.70      7.90 o 
 -11   0   2      133.68      126.78     10.37 o 
 -10   0   2      358.84      376.79     14.78 o 
  -9   0   2       38.61       39.73      7.53 o 
  -8   0   2      219.37      234.81     10.69 o 
  -7   0   2        1.12       -0.38      4.73 o 
  -6   0   2      637.79      639.35     15.19 o 
  -5   0   2      358.57      346.36     11.52 o 
  -4   0   2       39.65       36.58      4.66 o 
  -3   0   2     1595.35     1555.06     25.14 o 
  -2   0   2       89.76       77.24      7.45 o 
  -1   0   2     2388.06     2635.35     47.42 o 
   0   0   2      155.13      185.86      7.57 o 
   1   0   2     7449.14     7407.07    125.58 o 
   2   0   2    23203.74    22377.76    303.67 o 
   3   0   2      649.13      642.30     12.89 o 
   4   0   2     1085.81     1190.32     20.69 o 
   5   0   2       65.07       59.52      5.21 o 
   6   0   2       24.77       27.75      5.93 o 
   7   0   2       47.25       45.81      6.32 o 
   8   0   2      185.56      201.50      9.88 o 
   9   0   2      299.07      279.77     15.51 o 
  10   0   2       83.64       83.38      9.31 o 
  11   0   2       23.77       12.24     10.74 o 
  12   0   2       56.40       50.83     13.57 o 
  13   0   2       14.47        7.99     12.85 o 
 -14   1   2        2.58       -0.71     11.61 o 
 -13   1   2        5.64       15.58      8.67 o 
 -12   1   2       12.64       17.81      5.66 o 
 -11   1   2        9.57       17.65      5.17 o 
 -10   1   2      176.41      190.79      7.66 o 
  -9   1   2       27.64       24.92      4.76 o 
  -8   1   2       67.04       69.66      4.96 o 
  -7   1   2       15.52       11.99      3.68 o 
  -6   1   2      853.86      813.71     12.52 o 
  -5   1   2     1800.35     1865.71     21.79 o 
  -4   1   2     3248.98     3216.75     33.99 o 
  -3   1   2      533.77      561.49      8.56 o 
  -2   1   2      344.23      328.72      5.46 o 
  -1   1   2      143.64      156.61      6.19 o 
   0   1   2    10497.97    10705.08    127.00 o 
   1   1   2     6690.94     7025.89     75.20 o 
   2   1   2     1485.84     1364.43     15.35 o 
   3   1   2      902.08      859.43     11.05 o 
   4   1   2     3961.54     4012.40     41.25 o 
   5   1   2      320.05      280.48     12.20 o 
   6   1   2       17.71       25.00      6.05 o 
   7   1   2      425.29      404.93      8.73 o 
   8   1   2        6.47        8.09      4.00 o 
   9   1   2       10.80       12.38      4.62 o 
  10   1   2        5.66        2.51      5.24 o 
  11   1   2        9.99        0.90      6.97 o 
  12   1   2        1.41        2.89      7.85 o 
  13   1   2       52.01       55.15     10.05 o 
 -14   2   2       10.18        0.08      8.90 o 
 -13   2   2        5.39        7.35      7.32 o 
 -12   2   2       24.79       17.15      6.84 o 
 -11   2   2      150.88      171.67      9.40 o 
 -10   2   2      260.48      267.14      9.60 o 
  -9   2   2        0.22       -0.73      3.97 o 
  -8   2   2      260.92      268.59      7.93 o 
  -7   2   2        6.89        8.78      3.51 o 
  -6   2   2        1.22       -2.22      3.02 o 
  -5   2   2       54.17       44.79      3.66 o 
  -4   2   2       28.24       26.74      2.66 o 
  -3   2   2      283.89      277.52      5.15 o 
  -2   2   2      862.77      931.06     16.92 o 
  -1   2   2      463.91      518.86      8.63 o 
   0   2   2     2148.52     2274.39     39.57 o 
   1   2   2     4698.57     4818.71     44.04 o 
   2   2   2     1739.03     1788.32     17.70 o 
   3   2   2     2490.88     2520.39     26.62 o 
   4   2   2      693.75      655.61      9.61 o 
   5   2   2       13.79        2.08      2.76 o 
   6   2   2      214.55      227.17      9.62 o 
   7   2   2        0.96       -3.13      3.13 o 
   8   2   2      107.04       95.14      5.33 o 
   9   2   2        0.04       -3.24      4.30 o 
  10   2   2        0.02       -3.05      5.28 o 
  11   2   2        5.18       -5.55      6.69 o 
  12   2   2       61.47       71.44     10.32 o 
  13   2   2        0.16        6.94      8.52 o 
 -14   3   2        0.11       10.02      9.12 o 
 -13   3   2       76.13       70.77      8.57 o 
 -12   3   2       11.70       12.84      6.80 o 
 -11   3   2       59.33       62.18      6.90 o 
 -10   3   2       41.55       55.04      5.53 o 
  -9   3   2      521.03      480.94     10.68 o 
  -8   3   2      179.67      189.55      6.79 o 
  -7   3   2      185.17      188.34      8.91 o 
  -6   3   2     1256.12     1250.43     16.56 o 
  -5   3   2       47.47       54.34      3.69 o 
  -4   3   2      804.44      834.99     10.58 o 
  -3   3   2     1798.44     1722.93     21.33 o 
  -2   3   2     2144.63     2045.32     27.32 o 
  -1   3   2      417.27      476.96      8.17 o 
   0   3   2     2966.15     3271.08     46.60 o 
   1   3   2      122.76       91.49      2.80 o 
   2   3   2     1513.40     1374.72     13.20 o 
   3   3   2       66.38       50.08      3.38 o 
   4   3   2       47.31       43.08      2.53 o 
   5   3   2      585.22      608.84     11.06 o 
   6   3   2      742.21      737.61     11.19 o 
   7   3   2        7.72        9.16      3.34 o 
   8   3   2      101.96       91.06      9.87 o 
   9   3   2      184.34      185.11      8.25 o 
  10   3   2       11.30       22.10      5.83 o 
  11   3   2        3.70        5.81      7.58 o 
  12   3   2       18.48       21.19      8.50 o 
  13   3   2        4.36        5.78      8.59 o 
 -14   4   2       13.49       31.02      9.97 o 
 -13   4   2       28.54       33.75      9.17 o 
 -12   4   2        0.03        0.17      6.41 o 
 -11   4   2      226.39      241.79      9.02 o 
 -10   4   2        0.04       -1.95      4.41 o 
  -9   4   2       16.00       21.50      4.92 o 
  -8   4   2      289.71      284.42      8.04 o 
  -7   4   2        0.04        0.27      3.26 o 
  -6   4   2      327.19      324.67      7.60 o 
  -5   4   2     1406.76     1435.51     17.84 o 
  -4   4   2      389.84      379.05      7.38 o 
  -3   4   2     1836.07     1941.49     22.68 o 
  -2   4   2        5.66        1.87      2.39 o 
  -1   4   2     1240.21     1125.26     23.53 o 
   0   4   2      730.42      768.26     12.12 o 
   1   4   2        9.34       10.69      1.96 o 
   2   4   2      658.55      713.99      8.45 o 
   3   4   2       10.17        5.88      1.79 o 
   4   4   2        2.12        1.53      1.77 o 
   5   4   2        2.02       -1.26      1.88 o 
   6   4   2      181.35      164.69      5.13 o 
   7   4   2       11.03        9.98      3.88 o 
   8   4   2      118.25      125.84      5.66 o 
   9   4   2        0.85       -4.23      4.96 o 
  10   4   2       13.35       14.13      5.74 o 
  11   4   2        1.49        4.77      6.01 o 
  12   4   2       69.45       81.87     11.95 o 
  13   4   2       12.60       13.16      8.97 o 
 -13   5   2       15.00        5.78      7.49 o 
 -12   5   2       45.45       37.96      8.34 o 
 -11   5   2       60.93       55.77      7.48 o 
 -10   5   2      172.13      175.00      7.50 o 
  -9   5   2      609.64      580.88     15.41 o 
  -8   5   2        2.18       -2.30      3.58 o 
  -7   5   2       93.40       86.80      6.16 o 
  -6   5   2      564.23      519.24      9.52 o 
  -5   5   2     3449.56     3366.58     36.14 o 
  -4   5   2        6.22        3.27      2.70 o 
  -3   5   2      406.55      362.32      6.19 o 
  -2   5   2       78.92       70.87      3.61 o 
  -1   5   2     3462.88     3578.76     40.58 o 
   0   5   2     1225.62     1260.45     16.33 o 
   1   5   2      113.88      127.95      3.41 o 
   2   5   2      335.49      270.70      4.28 o 
   3   5   2      802.16      903.40     10.17 o 
   4   5   2      989.32     1097.56     16.00 o 
   5   5   2       76.12       80.76      5.93 o 
   6   5   2       32.13       33.64      4.22 o 
   7   5   2       14.91        7.99      4.37 o 
   8   5   2      224.11      245.51      9.04 o 
   9   5   2       17.03       18.18      6.69 o 
  10   5   2       60.78       73.38      7.20 o 
  11   5   2       10.04       15.13      6.40 o 
  12   5   2       97.76      114.21     10.62 o 
 -13   6   2        0.69        7.54      7.54 o 
 -12   6   2       39.52       41.36      7.62 o 
 -11   6   2        7.24       11.36      6.27 o 
 -10   6   2      106.87      115.37      6.91 o 
  -9   6   2       48.59       55.13      5.18 o 
  -8   6   2       17.94       14.74      3.96 o 
  -7   6   2       30.34       22.19      4.10 o 
  -6   6   2      540.95      555.77     10.05 o 
  -5   6   2      478.81      468.66     12.48 o 
  -4   6   2      596.15      582.95     10.14 o 
  -3   6   2      622.33      692.83      9.11 o 
  -2   6   2      102.37       94.87      3.32 o 
  -1   6   2     1338.94     1338.63     15.57 o 
   0   6   2       52.97       27.83      2.27 o 
   1   6   2      365.70      315.87      6.84 o 
   2   6   2       34.07       50.91      2.96 o 
   3   6   2      538.42      532.25      9.21 o 
   4   6   2      104.14      104.32      4.66 o 
   5   6   2      209.68      213.43      6.91 o 
   6   6   2      207.33      206.12     10.24 o 
   7   6   2      124.98      139.44      6.71 o 
   8   6   2       66.28       80.19      6.29 o 
   9   6   2        6.00        7.21      5.23 o 
  10   6   2        4.36        5.60      7.00 o 
  11   6   2       18.81       25.56      6.75 o 
  12   6   2       15.64       16.33      7.08 o 
 -13   7   2       49.42       57.85      8.72 o 
 -12   7   2        2.22       -5.67      6.60 o 
 -11   7   2        2.40       -2.69      6.11 o 
 -10   7   2      365.12      380.49     10.21 o 
  -9   7   2       49.85       49.60      6.14 o 
  -8   7   2       70.71       76.62      5.15 o 
  -7   7   2       12.88        8.01      4.73 o 
  -6   7   2      290.86      293.85      8.40 o 
  -5   7   2        4.93        5.52      3.11 o 
  -4   7   2      615.78      623.11     10.20 o 
  -3   7   2     2143.08     2155.55     22.03 o 
  -2   7   2      229.09      213.99      4.85 o 
  -1   7   2       63.65       55.85      3.01 o 
   0   7   2      778.86      844.19      9.84 o 
   1   7   2     1069.20     1079.73     13.88 o 
   2   7   2      864.75      873.07      8.59 o 
   3   7   2        6.66        2.38      3.55 o 
   4   7   2       94.82       90.13      4.31 o 
   5   7   2      324.17      289.12      7.60 o 
   6   7   2        6.44        2.62      3.71 o 
   7   7   2       21.72       27.77      4.82 o 
   8   7   2       22.03       21.37      5.25 o 
   9   7   2       12.07       12.58      5.35 o 
  10   7   2        7.06        3.15      5.71 o 
  11   7   2       14.36       15.32      6.59 o 
  12   7   2        0.30        4.86      6.76 o 
 -13   8   2        1.48        9.80      7.36 o 
 -12   8   2       34.14       38.49      9.61 o 
 -11   8   2       27.26       23.80      6.61 o 
 -10   8   2       20.56       27.97      7.47 o 
  -9   8   2       70.82       78.42      5.58 o 
  -8   8   2       98.51      100.65      5.91 o 
  -7   8   2       14.43       13.30      3.89 o 
  -6   8   2      595.14      578.40     10.27 o 
  -5   8   2        7.71        5.87      2.99 o 
  -4   8   2      110.68      132.67      4.76 o 
  -3   8   2      262.65      268.82      5.55 o 
  -2   8   2     2718.18     2827.30     28.15 o 
  -1   8   2      185.53      184.23      4.78 o 
   0   8   2      302.67      326.58      6.26 o 
   1   8   2        6.49        5.42      1.76 o 
   2   8   2       83.29       80.08      3.74 o 
   3   8   2      410.60      399.32      7.53 o 
   4   8   2      482.40      491.09     10.46 o 
   5   8   2      289.63      287.69      7.67 o 
   6   8   2      208.32      202.51      7.04 o 
   7   8   2      389.10      385.70     10.17 o 
   8   8   2       11.65       15.45      5.51 o 
   9   8   2       30.75       35.79      5.89 o 
  10   8   2       49.79       51.78      6.88 o 
  11   8   2        0.00       10.23      6.48 o 
  12   8   2        0.71       -0.04     10.47 o 
 -13   9   2        4.81       -5.19      7.22 o 
 -12   9   2        5.02        3.15      7.03 o 
 -11   9   2       15.57       19.61      6.79 o 
 -10   9   2       67.71       74.58      7.20 o 
  -9   9   2        1.80       -1.37      4.09 o 
  -8   9   2       14.13       15.40      4.08 o 
  -7   9   2       81.65       89.71      5.00 o 
  -6   9   2       36.44       42.95      4.35 o 
  -5   9   2      249.34      282.63      7.57 o 
  -4   9   2      323.02      327.30      7.13 o 
  -3   9   2        1.87        5.55      2.37 o 
  -2   9   2        0.20       -1.12      2.20 o 
  -1   9   2      938.12     1007.01     12.63 o 
   0   9   2     2122.11     2103.32     21.21 o 
   1   9   2     1628.40     1796.02     17.14 o 
   2   9   2     1552.06     1627.17     16.64 o 
   3   9   2      385.21      352.27      7.25 o 
   4   9   2      411.56      387.19      8.09 o 
   5   9   2       18.70       16.48      5.37 o 
   6   9   2       27.00       38.12      5.18 o 
   7   9   2       85.67       98.67      6.12 o 
   8   9   2        2.96        6.29      4.91 o 
   9   9   2        1.71       -1.05      5.05 o 
  10   9   2        2.53       10.26      5.89 o 
  11   9   2        0.78       -6.13      6.86 o 
  12   9   2       15.91       23.06      8.45 o 
 -13  10   2        7.33       16.30      7.81 o 
 -12  10   2       18.71       12.69      7.20 o 
 -11  10   2        0.33       16.69      6.61 o 
 -10  10   2       48.58       56.00      6.93 o 
  -9  10   2      176.94      183.75      8.69 o 
  -8  10   2      139.72      149.81      6.91 o 
  -7  10   2      223.14      217.34      7.02 o 
  -6  10   2       85.59       89.89      4.77 o 
  -5  10   2       53.53       51.45      4.13 o 
  -4  10   2      154.73      153.63      5.21 o 
  -3  10   2       16.88       39.15      2.69 o 
  -2  10   2      856.10      858.28     10.88 o 
  -1  10   2     1775.18     1852.71     23.55 o 
   0  10   2      584.96      608.56     10.10 o 
   1  10   2     1158.25     1175.99     14.46 o 
   2  10   2      218.09      253.61      6.44 o 
   3  10   2      225.02      229.09      4.72 o 
   4  10   2        2.73        4.87      4.09 o 
   5  10   2        0.01       -2.23      3.16 o 
   6  10   2       35.63       27.63      4.29 o 
   7  10   2       38.46       44.12      5.14 o 
   8  10   2       18.18       27.72      5.36 o 
   9  10   2       11.03       11.84      5.49 o 
  10  10   2      107.62       96.14      9.82 o 
  11  10   2        3.60       16.24      7.80 o 
  12  10   2        9.98        5.83      8.20 o 
 -13  11   2        9.27       30.18      8.99 o 
 -12  11   2        0.93        2.90      6.95 o 
 -11  11   2        4.03       -0.92      6.29 o 
 -10  11   2      110.54      130.23      8.52 o 
  -9  11   2      198.74      215.34      9.16 o 
  -8  11   2        0.91        0.46      3.78 o 
  -7  11   2     1076.95     1025.75     15.47 o 
  -6  11   2        3.89        7.41      3.78 o 
  -5  11   2       69.67       73.71      4.38 o 
  -4  11   2      400.80      409.11      8.05 o 
  -3  11   2       31.71       18.89      2.46 o 
  -2  11   2      143.44      159.77      5.55 o 
  -1  11   2     4547.71     4854.48     55.23 o 
   0  11   2       98.57      105.61      3.80 o 
   1  11   2      150.50      153.28      4.42 o 
   2  11   2      348.57      322.63      5.95 o 
   3  11   2      388.68      379.25      8.16 o 
   4  11   2      787.73      813.54     10.98 o 
   5  11   2       28.64       30.56      3.77 o 
   6  11   2      180.43      185.75      6.93 o 
   7  11   2       73.74       77.27      6.10 o 
   8  11   2        0.00        3.01      4.74 o 
   9  11   2       72.42       64.57      8.03 o 
  10  11   2      122.03      134.96     10.01 o 
  11  11   2       20.98       18.41      7.91 o 
  12  11   2        9.68       14.13      8.54 o 
 -12  12   2        4.40        2.61      8.14 o 
 -11  12   2        9.54       14.59      6.91 o 
 -10  12   2       32.27       27.35      6.43 o 
  -9  12   2       44.91       39.02      6.20 o 
  -8  12   2       24.21       21.46      4.92 o 
  -7  12   2      143.25      140.11      6.45 o 
  -6  12   2      189.01      178.46      6.76 o 
  -5  12   2        2.80        4.81      5.04 o 
  -4  12   2      412.58      414.95      8.35 o 
  -3  12   2      339.41      375.67      6.30 o 
  -2  12   2      782.82      849.21     10.95 o 
  -1  12   2        3.71        1.52      3.08 o 
   0  12   2      221.95      231.49      9.56 o 
   1  12   2       35.87       36.74      4.48 o 
   2  12   2      368.11      387.47      7.43 o 
   3  12   2       18.06       14.59      2.94 o 
   4  12   2      100.04      103.21      6.12 o 
   5  12   2      532.27      506.65     15.08 o 
   6  12   2      131.60      138.68      6.31 o 
   7  12   2      543.90      527.48     14.32 o 
   8  12   2       14.46        7.51      6.29 o 
   9  12   2       21.16       21.16      6.86 o 
  10  12   2       64.54       69.40      8.72 o 
  11  12   2        4.85       10.04      8.06 o 
 -12  13   2        5.86       14.07      8.64 o 
 -11  13   2        6.46       13.07      8.02 o 
 -10  13   2      194.80      198.03     15.58 o 
  -9  13   2      593.77      576.22     14.30 o 
  -8  13   2      199.12      182.44      9.46 o 
  -7  13   2        1.84       -1.22      4.08 o 
  -6  13   2       54.19       50.92      4.79 o 
  -5  13   2        6.97       10.32      3.51 o 
  -4  13   2      214.63      197.16      6.03 o 
  -3  13   2      270.42      262.21      5.37 o 
  -2  13   2      222.60      239.55      6.62 o 
  -1  13   2        1.84       -2.89      2.89 o 
   0  13   2      115.59      142.69      4.81 o 
   1  13   2       79.91       72.37      4.54 o 
   2  13   2        6.94       14.94      2.89 o 
   3  13   2      109.31      123.73      4.69 o 
   4  13   2       86.10       82.96      5.58 o 
   5  13   2     1241.68     1247.70     21.39 o 
   6  13   2      109.37       81.04      6.78 o 
   7  13   2      338.17      327.46     11.85 o 
   8  13   2       60.94       67.66      7.73 o 
   9  13   2       19.12       16.73      8.99 o 
  10  13   2      176.25      218.86     11.96 o 
  11  13   2       25.23       52.53      9.66 o 
 -12  14   2        0.05        2.91      8.25 o 
 -11  14   2        2.46       -3.26      7.44 o 
 -10  14   2      188.84      180.75     11.23 o 
  -9  14   2       19.40       11.93      6.53 o 
  -8  14   2      303.67      314.57     20.82 o 
  -7  14   2       55.66       57.58      5.21 o 
  -6  14   2      364.51      356.32     10.60 o 
  -5  14   2      161.93      157.58      5.77 o 
  -4  14   2       92.20       83.27      4.85 o 
  -3  14   2       76.89       95.32      3.99 o 
  -2  14   2       67.11       66.07      4.23 o 
  -1  14   2     1274.38     1253.55     16.79 o 
   0  14   2       27.57       25.19      3.10 o 
   1  14   2      518.95      528.68     10.41 o 
   2  14   2     2079.95     2039.03     23.64 o 
   3  14   2       98.54       99.61      3.90 o 
   4  14   2      645.26      596.65     12.84 o 
   5  14   2       35.05       46.93      9.07 o 
   6  14   2        1.77       -4.94      4.94 o 
   7  14   2       27.58       28.22      6.25 o 
   8  14   2       78.59       70.77      8.07 o 
   9  14   2        0.20        1.40      6.65 o 
  10  14   2       17.39       16.64      7.72 o 
  11  14   2      183.59      202.92     29.43 o 
 -12  15   2       58.22       68.82     11.98 o 
 -11  15   2        3.27       10.20      9.14 o 
 -10  15   2       51.08       65.70     10.13 o 
  -9  15   2       10.58       13.41      8.05 o 
  -8  15   2      114.75      112.70     16.43 o 
  -7  15   2      319.92      325.61      9.33 o 
  -6  15   2       12.86        5.94      4.19 o 
  -5  15   2       90.08       90.32      4.99 o 
  -4  15   2       46.55       41.04      3.74 o 
  -3  15   2      157.16      163.35      4.93 o 
  -2  15   2      220.29      194.51      6.33 o 
  -1  15   2       54.50       58.58      4.21 o 
   0  15   2      530.85      557.45      9.37 o 
   1  15   2      397.70      382.41      9.06 o 
   2  15   2        3.64        3.87      4.04 o 
   3  15   2       35.58       40.89      3.83 o 
   4  15   2     1216.66     1191.63     19.40 o 
   5  15   2      655.72      632.21     16.34 o 
   6  15   2      351.08      354.77     15.35 o 
   7  15   2       44.17       60.86      7.85 o 
   8  15   2       11.07       11.22      8.65 o 
   9  15   2       27.57       19.56      7.48 o 
  10  15   2       32.09       30.17      8.40 o 
  11  15   2        8.92       21.03      8.34 o 
 -11  16   2       23.07       29.46      9.90 o 
 -10  16   2       15.43       10.14      8.24 o 
  -9  16   2        9.95        4.32      7.77 o 
  -8  16   2       37.83       50.02      8.42 o 
  -7  16   2       75.91       54.12      7.96 o 
  -6  16   2       34.17       30.18      4.62 o 
  -5  16   2      439.03      411.13      9.12 o 
  -4  16   2       67.74       71.51      4.24 o 
  -3  16   2      124.23      119.59      5.61 o 
  -2  16   2      452.30      459.74      9.43 o 
  -1  16   2      326.45      287.75      8.25 o 
   0  16   2        0.02       -1.95      2.80 o 
   1  16   2      551.52      545.63     15.10 o 
   2  16   2     1338.94     1307.60     19.62 o 
   3  16   2       23.73       30.11      7.79 o 
   4  16   2      746.49      756.13     15.18 o 
   5  16   2      296.96      299.47     13.09 o 
   6  16   2        0.39       -4.54      4.84 o 
   7  16   2        6.55       10.19      5.95 o 
   8  16   2      104.81       93.17      8.43 o 
   9  16   2        5.98       10.04      8.53 o 
  10  16   2        1.87        0.21      7.40 o 
 -11  17   2        2.60        4.75      9.02 o 
 -10  17   2       73.15       53.90     10.95 o 
  -9  17   2        1.63        5.55      8.20 o 
  -8  17   2        0.55        1.06      7.06 o 
  -7  17   2       18.08       18.97      7.07 o 
  -6  17   2      120.28       91.07      6.56 o 
  -5  17   2       81.49       61.17      4.67 o 
  -4  17   2      859.68      803.67     11.98 o 
  -3  17   2       57.59       79.17      5.66 o 
  -2  17   2      171.03      182.62      9.62 o 
  -1  17   2     1146.04     1071.60     15.71 o 
   0  17   2        4.67        4.32      4.22 o 
   1  17   2     1315.90     1256.45     19.11 o 
   2  17   2       12.62       12.99      4.19 o 
   3  17   2       15.62        7.33      4.31 o 
   4  17   2       43.77       37.24      6.76 o 
   5  17   2      139.57      151.52      9.72 o 
   6  17   2        3.64       -4.79      4.98 o 
   7  17   2        9.21        5.58      9.55 o 
   8  17   2        0.84        7.12      8.05 o 
   9  17   2        0.46        3.15      8.49 o 
  10  17   2        6.70       14.92      9.51 o 
 -11  18   2        2.48       -8.84     25.81 o 
 -10  18   2       94.30      132.20     16.33 o 
  -9  18   2        2.24       -7.39      7.39 o 
  -8  18   2      114.50      129.22     10.63 o 
  -7  18   2        9.40        7.81      6.91 o 
  -6  18   2       13.46       19.89      5.17 o 
  -5  18   2      116.10       92.98      6.85 o 
  -4  18   2       94.22       93.62     10.98 o 
  -3  18   2        5.68       10.14      3.85 o 
  -2  18   2     1526.82     1363.99     19.03 o 
  -1  18   2       73.91       74.35      4.35 o 
   0  18   2        0.09        0.30      3.74 o 
   1  18   2        1.78        1.47      3.87 o 
   2  18   2      488.47      455.73     13.09 o 
   3  18   2       45.67       45.70      5.31 o 
   4  18   2      144.99      140.57      9.10 o 
   5  18   2       55.11       55.21      8.24 o 
   6  18   2       89.42       80.29      8.90 o 
   7  18   2        0.01       -6.85      7.23 o 
   8  18   2       10.13       10.32     10.33 o 
   9  18   2        9.57        7.27      8.75 o 
  10  18   2        9.36       17.44      9.75 o 
 -10  19   2       73.62       84.12     15.14 o 
  -9  19   2       58.20       72.42     13.47 o 
  -8  19   2       16.59       29.33     12.69 o 
  -7  19   2      237.23      226.12     24.14 o 
  -6  19   2       41.66       45.23     10.36 o 
  -5  19   2       12.38       10.39      5.31 o 
  -4  19   2      263.86      233.14      9.20 o 
  -3  19   2       94.61       93.13      6.65 o 
  -2  19   2      306.19      278.51      8.11 o 
  -1  19   2       25.29       20.91      5.40 o 
   0  19   2      607.73      553.33     11.06 o 
   1  19   2       60.90       64.69      5.43 o 
   2  19   2       82.31       74.84      7.97 o 
   3  19   2       16.28       12.50      4.74 o 
   4  19   2       10.62       11.68      6.24 o 
   5  19   2      667.44      592.51     17.87 o 
   6  19   2       15.70       25.01      7.85 o 
   7  19   2        5.26        4.01      7.72 o 
   8  19   2        6.92       11.76      8.23 o 
   9  19   2       10.21       13.78     18.45 o 
 -10  20   2       38.14       45.69     25.56 o 
  -9  20   2        8.51       -6.85     10.64 o 
  -8  20   2       28.61        5.84     10.17 o 
  -7  20   2      107.01      115.20     28.73 o 
  -6  20   2       20.94       15.07      8.07 o 
  -5  20   2      299.95      297.12     10.71 o 
  -4  20   2       30.16       24.83      5.69 o 
  -3  20   2      141.12      111.37      7.35 o 
  -2  20   2       34.87       36.67      5.62 o 
  -1  20   2      322.37      287.04      8.80 o 
   0  20   2       51.68       38.02      4.72 o 
   1  20   2      287.45      280.84      8.96 o 
   2  20   2       40.08       44.84      5.19 o 
   3  20   2       80.05       87.14      8.22 o 
   4  20   2       61.70       68.96      7.89 o 
   5  20   2       10.89        4.65      6.80 o 
   6  20   2       16.05       25.66      7.90 o 
   7  20   2       10.79       -4.95      7.57 o 
   8  20   2       10.73       10.31     10.29 o 
   9  20   2       31.43       37.66      9.90 o 
  -9  21   2       15.91       31.07     12.54 o 
  -8  21   2        0.46       21.00     11.48 o 
  -7  21   2        0.51       -4.01      7.95 o 
  -6  21   2        0.23        3.34      7.89 o 
  -5  21   2      116.77      149.70      8.63 o 
  -4  21   2        0.00       -1.68      5.36 o 
  -3  21   2       30.97       26.16      5.91 o 
  -2  21   2       89.90       93.08      9.11 o 
  -1  21   2       70.50       62.03      8.71 o 
   0  21   2      504.77      523.41     13.07 o 
   1  21   2      533.26      495.54     13.07 o 
   2  21   2       66.66       59.46      8.50 o 
   3  21   2       10.61       11.54      8.43 o 
   4  21   2        5.60       -1.56     25.83 o 
   5  21   2       40.38       36.64     10.90 o 
   6  21   2       15.14       12.34     10.31 o 
   7  21   2       60.74       77.13     13.41 o 
   8  21   2        0.87        2.42     12.90 o 
  -9  22   2       27.40       26.37     27.15 o 
  -8  22   2       41.04       37.75     10.72 o 
  -7  22   2       33.50       49.59     10.41 o 
  -6  22   2       43.86       45.91     12.19 o 
  -5  22   2        1.56        0.94      6.81 o 
  -4  22   2        1.78       -0.59      5.63 o 
  -3  22   2       29.39       29.56      7.22 o 
  -2  22   2        1.73       -3.81      6.57 o 
  -1  22   2       26.60       31.29      7.54 o 
   0  22   2       51.13       49.70      8.03 o 
   1  22   2       14.30       10.18      5.41 o 
   2  22   2        0.04        5.09      5.78 o 
   3  22   2       32.57       20.75      9.47 o 
   4  22   2       28.14       18.61     11.44 o 
   5  22   2      113.89      105.57     13.64 o 
   6  22   2      132.34      143.08     15.37 o 
   7  22   2        4.82        8.67     11.39 o 
   8  22   2      138.06      147.98     16.75 o 
  -8  23   2        3.22       20.96     10.28 o 
  -7  23   2       24.50       54.88     10.81 o 
  -6  23   2       18.24       19.74      9.65 o 
  -5  23   2        0.51       -8.28      8.28 o 
  -4  23   2       63.85       60.98      8.60 o 
  -3  23   2       25.45       36.16      9.47 o 
  -2  23   2       45.82       40.05     17.63 o 
  -1  23   2       17.97       14.99      7.25 o 
   0  23   2       45.19       58.72      8.43 o 
   1  23   2        6.16        6.93      6.86 o 
   2  23   2       45.15       53.83      9.08 o 
   3  23   2        0.69        1.05     11.87 o 
   4  23   2       76.95      103.70     12.95 o 
   5  23   2        0.55       -1.28     10.17 o 
   6  23   2        3.87       -1.34     10.57 o 
   7  23   2       12.59       20.83     12.65 o 
  -7  24   2        0.14       -4.24     12.85 o 
  -6  24   2       23.07       40.95     13.18 o 
  -5  24   2        6.01       12.31     10.11 o 
  -4  24   2       31.85       30.75      8.10 o 
  -3  24   2      175.80      217.49     12.10 o 
  -2  24   2       96.56      117.86     10.14 o 
  -1  24   2       14.20       17.44      7.62 o 
   0  24   2      104.19      131.91     12.54 o 
   1  24   2       99.03      130.26     10.29 o 
   2  24   2      114.05      133.68     13.29 o 
   3  24   2       14.58       21.08     10.04 o 
   4  24   2        2.80       19.96     10.07 o 
   5  24   2       23.69       14.96     10.68 o 
   6  24   2        0.06      -10.44     10.44 o 
  -6  25   2       25.40       51.55     14.37 o 
  -5  25   2       18.89       30.35     11.09 o 
  -4  25   2       35.34       60.63     11.36 o 
  -3  25   2       25.29       24.16      8.27 o 
  -2  25   2        8.51        4.43      7.29 o 
  -1  25   2       76.83       88.16      9.71 o 
   0  25   2      102.50      118.45     10.49 o 
   1  25   2       28.64       60.59     12.22 o 
   2  25   2       54.05       40.12     14.78 o 
   3  25   2       55.24       59.26     13.75 o 
   4  25   2       95.60       95.65     13.10 o 
   5  25   2        4.82       18.44     14.69 o 
  -5  26   2       24.29       19.69     11.21 o 
  -4  26   2        7.10       23.75     11.06 o 
  -3  26   2       11.03       10.23      7.81 o 
  -2  26   2        7.83       11.19      7.94 o 
  -1  26   2       60.32       53.20      9.24 o 
   0  26   2        7.76        1.95      7.65 o 
   1  26   2        7.33       16.54     10.40 o 
   2  26   2        6.48        4.95     12.76 o 
   3  26   2       64.80       63.55     14.13 o 
   4  26   2        0.02        3.06     17.34 o 
  -4  27   2      107.80       76.55     13.57 o 
  -3  27   2       28.57       22.29     26.03 o 
  -2  27   2        9.14       23.02      8.70 o 
  -1  27   2      115.99      107.29     14.09 o 
   0  27   2       22.12       29.50     10.42 o 
   1  27   2        1.67        3.89     10.20 o 
   2  27   2       22.24       32.25     11.59 o 
   3  27   2       60.12       83.89     15.96 o 
  -2  28   2      110.73      140.53     18.18 o 
  -1  28   2        7.28       -0.82     11.34 o 
   0  28   2       89.60      147.50     14.81 o 
   1  28   2      248.54      318.86     30.73 o 
 -14   1   3        5.78       -5.75      8.91 o 
 -13   1   3       73.46       76.52      9.56 o 
 -12   1   3        0.61       -5.54      5.54 o 
 -11   1   3       67.68       57.38      6.17 o 
 -10   1   3       34.67       27.08      5.47 o 
  -9   1   3       51.91       47.44      5.36 o 
  -8   1   3      241.13      242.87      7.73 o 
  -7   1   3       17.20       16.57      3.86 o 
  -6   1   3        3.14        1.09      3.24 o 
  -5   1   3      973.33      969.48     13.94 o 
  -4   1   3     1006.11      960.36     16.15 o 
  -3   1   3     2983.88     3293.64     49.03 o 
  -2   1   3      644.76      645.08     10.23 o 
  -1   1   3      251.65      284.39      7.38 o 
   0   1   3     1934.07     1870.13     25.55 o 
   1   1   3     1472.95     1325.80     15.59 o 
   2   1   3     1648.27     1727.04     19.52 o 
   3   1   3       47.27       25.20      3.08 o 
   4   1   3      704.36      808.35     15.88 o 
   5   1   3       12.61       10.63      3.07 o 
   6   1   3      148.82      130.13      5.20 o 
   7   1   3      545.37      586.86     14.65 o 
   8   1   3        0.16        1.48      5.84 o 
   9   1   3       64.08       66.52      6.57 o 
  10   1   3      117.51      141.78      9.81 o 
  11   1   3        9.67       23.73      8.15 o 
  12   1   3        5.72       23.93      8.82 o 
 -14   2   3        1.48       -5.47      8.93 o 
 -13   2   3        1.72       -6.76      6.76 o 
 -12   2   3       23.12       28.98      6.13 o 
 -11   2   3        0.80        4.34      5.02 o 
 -10   2   3       46.08       52.00      5.67 o 
  -9   2   3       43.86       56.39      5.72 o 
  -8   2   3        9.28       15.92      4.26 o 
  -7   2   3      157.14      155.61      6.47 o 
  -6   2   3     1501.95     1542.24     19.92 o 
  -5   2   3      178.69      195.41      4.98 o 
  -4   2   3      930.83      980.87     14.23 o 
  -3   2   3       15.46       13.30      3.72 o 
  -2   2   3      185.73      149.73      5.06 o 
  -1   2   3      530.23      439.91      9.18 o 
   0   2   3      558.73      530.81     10.14 o 
   1   2   3       32.31       57.00      3.28 o 
   2   2   3      740.33      742.60     10.29 o 
   3   2   3      773.93      819.70     11.27 o 
   4   2   3     7534.70     7581.17     75.58 o 
   5   2   3        1.24       -0.25      2.99 o 
   6   2   3       60.61       66.58      5.90 o 
   7   2   3      188.31      203.31      6.81 o 
   8   2   3       38.47       37.66      4.60 o 
   9   2   3       29.08       23.65      5.86 o 
  10   2   3        0.74       -0.58      7.80 o 
  11   2   3       43.46       42.10      8.47 o 
  12   2   3       13.13       25.36      9.08 o 
 -14   3   3        0.72       -3.81      7.66 o 
 -13   3   3        0.08       -6.97      6.97 o 
 -12   3   3        0.47        5.33      6.33 o 
 -11   3   3       11.52        3.82      5.05 o 
 -10   3   3       56.38       75.99      6.39 o 
  -9   3   3       61.79       62.88      5.87 o 
  -8   3   3      399.33      368.95      9.59 o 
  -7   3   3        0.00       -3.30      3.30 o 
  -6   3   3        8.77        6.31      3.34 o 
  -5   3   3        6.67       -0.15      2.60 o 
  -4   3   3      154.41      130.58      4.87 o 
  -3   3   3     2066.42     2315.02     25.53 o 
  -2   3   3       82.10      104.00      4.95 o 
  -1   3   3        2.93       -3.11      3.11 o 
   0   3   3      162.11      181.59      7.01 o 
   1   3   3     7633.15     8035.83     78.98 o 
   2   3   3     1153.59     1171.67     14.31 o 
   3   3   3     1264.98     1161.75     14.44 o 
   4   3   3       34.21       54.93      5.22 o 
   5   3   3      212.26      241.97      6.82 o 
   6   3   3       36.82       47.18      5.15 o 
   7   3   3      292.47      294.90      9.67 o 
   8   3   3       41.70       37.33      4.55 o 
   9   3   3       65.06       67.99      6.74 o 
  10   3   3      261.14      278.78     10.84 o 
  11   3   3       27.68       39.96     10.93 o 
  12   3   3       14.62        1.91      8.35 o 
 -14   4   3       37.06       45.73     10.55 o 
 -13   4   3       19.53       16.80      8.31 o 
 -12   4   3       27.35       29.16      8.87 o 
 -11   4   3       90.88       90.28      8.99 o 
 -10   4   3      322.83      324.23      9.90 o 
  -9   4   3       85.57       82.37      5.82 o 
  -8   4   3        0.97        5.28      3.98 o 
  -7   4   3      400.60      403.71      9.31 o 
  -6   4   3        5.99        4.80      3.41 o 
  -5   4   3      244.43      253.40      7.39 o 
  -4   4   3       14.20        4.70      2.87 o 
  -3   4   3      155.86      142.42      4.47 o 
  -2   4   3      111.88       96.07      4.69 o 
  -1   4   3       84.07      109.14      5.00 o 
   0   4   3        4.24        3.56      3.06 o 
   1   4   3       26.15       52.35      3.07 o 
   2   4   3       30.70       31.74      2.89 o 
   3   4   3     3282.36     3375.58     35.36 o 
   4   4   3      242.84      295.18      6.59 o 
   5   4   3       46.59       64.98      3.78 o 
   6   4   3       18.88       14.46      4.26 o 
   7   4   3        0.44        0.97      3.35 o 
   8   4   3      226.72      219.41      8.70 o 
   9   4   3       52.91       58.37      6.70 o 
  10   4   3       26.92       23.91      6.50 o 
  11   4   3       25.64       27.30      8.09 o 
  12   4   3        0.13        9.31      8.28 o 
 -13   5   3       24.33       26.41      8.79 o 
 -12   5   3        0.01       12.20      7.30 o 
 -11   5   3      112.17      108.74      7.04 o 
 -10   5   3       81.29       92.26      9.12 o 
  -9   5   3      581.32      579.24     12.39 o 
  -8   5   3      796.73      731.24     13.19 o 
  -7   5   3       57.15       59.48      4.71 o 
  -6   5   3      272.91      255.74      7.31 o 
  -5   5   3       86.17       96.77      5.18 o 
  -4   5   3      868.86      891.91     14.95 o 
  -3   5   3      181.09      165.87      4.98 o 
  -2   5   3     1852.44     2000.02     24.45 o 
  -1   5   3      235.98      274.16      7.72 o 
   0   5   3      187.40      225.70      6.68 o 
   1   5   3     1503.17     1588.70     18.97 o 
   2   5   3     1570.74     1731.48     20.42 o 
   3   5   3       88.62       98.87      5.27 o 
   4   5   3     1371.09     1427.92     17.33 o 
   5   5   3        3.77       -2.57      2.57 o 
   6   5   3      124.95      127.95      4.91 o 
   7   5   3       18.19       16.87      4.76 o 
   8   5   3      184.03      179.90      9.04 o 
   9   5   3       27.88       29.19      6.02 o 
  10   5   3        3.92       -3.40      5.64 o 
  11   5   3       81.32       79.38      9.62 o 
  12   5   3        1.10       19.17      8.54 o 
 -13   6   3       13.19       27.55      7.93 o 
 -12   6   3        8.51       11.40      7.08 o 
 -11   6   3      229.76      233.26      9.18 o 
 -10   6   3        5.11        5.74      4.92 o 
  -9   6   3       76.21       70.95      5.68 o 
  -8   6   3      162.44      148.28      6.54 o 
  -7   6   3       78.85       77.75      5.07 o 
  -6   6   3      167.46      169.91      6.99 o 
  -5   6   3      539.14      522.22     15.57 o 
  -4   6   3       37.74       23.47      2.97 o 
  -3   6   3       11.14       28.76      3.19 o 
  -2   6   3     1589.57     1827.47     21.20 o 
  -1   6   3       84.58       91.09      4.68 o 
   0   6   3      232.21      275.38      7.33 o 
   1   6   3      349.21      386.03      6.83 o 
   2   6   3      133.01      145.78      4.41 o 
   3   6   3      838.40      839.88     11.36 o 
   4   6   3       75.85       77.16      3.07 o 
   5   6   3        6.37        7.23      2.43 o 
   6   6   3       27.87       22.33      4.52 o 
   7   6   3      202.79      205.95      8.09 o 
   8   6   3       27.69       23.59      5.62 o 
   9   6   3       48.96       41.65      7.08 o 
  10   6   3        0.27       -2.41      5.80 o 
  11   6   3       32.35       33.43      7.22 o 
  12   6   3        1.90       -1.28      8.03 o 
 -13   7   3       16.33       10.32      7.70 o 
 -12   7   3        0.48       -2.66      6.81 o 
 -11   7   3       48.33       59.59      7.72 o 
 -10   7   3       54.79       46.53      5.69 o 
  -9   7   3      231.67      209.13      8.04 o 
  -8   7   3      228.78      221.24      7.63 o 
  -7   7   3      915.38      852.39     13.86 o 
  -6   7   3      205.97      188.87      7.03 o 
  -5   7   3      143.83      162.82      9.11 o 
  -4   7   3     1033.42     1101.54     14.44 o 
  -3   7   3     2501.35     2593.20     29.10 o 
  -2   7   3      720.94      760.14     13.09 o 
  -1   7   3      375.48      443.08      9.09 o 
   0   7   3        0.17       -0.70      2.69 o 
   1   7   3     3888.18     4222.48     43.17 o 
   2   7   3        7.88       14.35      2.52 o 
   3   7   3       48.76       72.55      3.30 o 
   4   7   3       27.67       36.64      3.16 o 
   5   7   3      608.37      604.64     11.62 o 
   6   7   3        5.05        6.03      5.59 o 
   7   7   3       12.93       13.22      4.86 o 
   8   7   3      163.76      153.85      8.04 o 
   9   7   3       20.06       23.20      6.08 o 
  10   7   3       21.54       21.06      6.54 o 
  11   7   3        0.38       10.43      6.71 o 
  12   7   3        5.60       -1.55      9.31 o 
 -13   8   3       25.85       22.39      8.30 o 
 -12   8   3        2.57        2.67      7.29 o 
 -11   8   3       29.64       20.18      6.95 o 
 -10   8   3      175.86      183.83      7.94 o 
  -9   8   3        5.06        2.46      5.58 o 
  -8   8   3       31.08       34.67      4.84 o 
  -7   8   3      275.23      259.24      8.45 o 
  -6   8   3      191.05      167.35      6.53 o 
  -5   8   3        0.17       -3.32      3.32 o 
  -4   8   3        0.12       -1.10      2.69 o 
  -3   8   3      192.21      216.89      6.26 o 
  -2   8   3      601.33      644.44     10.14 o 
  -1   8   3     1755.81     2186.31     29.23 o 
   0   8   3      675.24      635.99     10.19 o 
   1   8   3      666.18      721.06     10.07 o 
   2   8   3      144.75      170.06      5.30 o 
   3   8   3      104.98      118.62      3.99 o 
   4   8   3      285.97      277.49      9.61 o 
   5   8   3        7.37        6.15      3.76 o 
   6   8   3       51.18       59.91      6.52 o 
   7   8   3       10.52        2.96      4.97 o 
   8   8   3      161.62      160.35      7.95 o 
   9   8   3       29.79       30.83      6.11 o 
  10   8   3        5.99       14.97      6.32 o 
  11   8   3        0.59       -7.02      7.02 o 
  12   8   3       11.76       17.77     10.52 o 
 -13   9   3       18.83       36.39      8.63 o 
 -12   9   3        1.61        0.81      6.69 o 
 -11   9   3       58.81       60.00      8.28 o 
 -10   9   3       41.66       52.54      5.72 o 
  -9   9   3        2.98       -1.39      4.19 o 
  -8   9   3      157.14      154.94      6.85 o 
  -7   9   3       80.03       84.76      5.90 o 
  -6   9   3      148.26      154.00      6.40 o 
  -5   9   3       21.42       16.91      3.51 o 
  -4   9   3      526.30      548.22     15.04 o 
  -3   9   3       17.85       35.10      3.63 o 
  -2   9   3       84.87      101.54      4.95 o 
  -1   9   3      227.39      228.91      5.95 o 
   0   9   3     1002.07     1107.04     14.19 o 
   1   9   3     1172.60     1257.84     15.15 o 
   2   9   3       26.51       23.66      2.63 o 
   3   9   3      244.21      241.49      7.83 o 
   4   9   3      154.72      155.69      6.44 o 
   5   9   3      100.12      107.91      5.47 o 
   6   9   3      222.95      205.51      7.64 o 
   7   9   3        0.34        3.49      4.62 o 
   8   9   3        0.04       -1.02      5.08 o 
   9   9   3       10.37        6.77      5.85 o 
  10   9   3        0.08       -0.87      6.93 o 
  11   9   3        0.00       -6.92      7.01 o 
 -13  10   3       53.19       54.29      8.73 o 
 -12  10   3       14.38       12.95      7.11 o 
 -11  10   3        3.32        2.25      6.39 o 
 -10  10   3       43.32       34.26      6.87 o 
  -9  10   3       10.26        7.81      4.69 o 
  -8  10   3        5.12        8.99      4.73 o 
  -7  10   3     1008.17     1057.46     26.15 o 
  -6  10   3        0.08        1.38      3.86 o 
  -5  10   3      337.44      326.91      7.92 o 
  -4  10   3      116.51      141.22      5.41 o 
  -3  10   3       77.31       40.58      3.87 o 
  -2  10   3      135.94      165.43      5.16 o 
  -1  10   3      793.44      770.63     11.24 o 
   0  10   3        5.46       26.97      2.89 o 
   1  10   3       80.05       88.85      3.52 o 
   2  10   3        0.59        1.09      2.28 o 
   3  10   3        6.11        6.93      2.44 o 
   4  10   3       13.63       13.47      3.81 o 
   5  10   3        4.48        3.52      3.68 o 
   6  10   3       15.75       13.06      4.46 o 
   7  10   3       26.36       31.69      5.28 o 
   8  10   3        0.01       -2.40      5.07 o 
   9  10   3        0.77        0.26      6.59 o 
  10  10   3       50.76       45.89      8.06 o 
  11  10   3      112.25      120.72     10.71 o 
 -13  11   3        0.81       17.50     10.40 o 
 -12  11   3       13.76       10.01      7.48 o 
 -11  11   3       41.71       34.56      7.51 o 
 -10  11   3        2.62        2.82      5.94 o 
  -9  11   3       35.25       36.95      5.58 o 
  -8  11   3       10.41        3.33      4.63 o 
  -7  11   3      224.19      207.05      7.91 o 
  -6  11   3      426.70      420.02     10.23 o 
  -5  11   3       44.97       63.13      5.01 o 
  -4  11   3       34.38       34.62      3.98 o 
  -3  11   3        0.95       -2.62      2.62 o 
  -2  11   3       57.23       69.43      3.87 o 
  -1  11   3      987.30     1005.21     13.50 o 
   0  11   3      385.65      370.06      6.96 o 
   1  11   3        4.65        6.97      2.95 o 
   2  11   3      151.74      165.96      4.55 o 
   3  11   3       54.68       60.78      3.17 o 
   4  11   3        4.44        4.45      4.46 o 
   5  11   3      408.65      414.98      9.41 o 
   6  11   3       28.89       29.89      6.38 o 
   7  11   3       94.13       92.51      6.30 o 
   8  11   3       54.31       47.34      7.28 o 
   9  11   3        4.09        8.66      8.85 o 
  10  11   3       10.91       15.95      7.86 o 
  11  11   3       29.54       33.85      9.58 o 
 -12  12   3        9.90        4.56      9.23 o 
 -11  12   3       21.35       21.54      7.70 o 
 -10  12   3       95.18      102.58      9.26 o 
  -9  12   3        4.61        3.91      6.35 o 
  -8  12   3      119.73      118.60      7.01 o 
  -7  12   3       72.47       73.68      5.88 o 
  -6  12   3      761.51      733.41     13.83 o 
  -5  12   3       36.22       46.33      3.95 o 
  -4  12   3       40.95       53.79      4.46 o 
  -3  12   3       86.36      116.99      4.54 o 
  -2  12   3       21.22       11.16      3.14 o 
  -1  12   3       47.84       51.28      4.23 o 
   0  12   3      106.03      122.14      4.05 o 
   1  12   3       23.64       33.52      2.28 o 
   2  12   3      539.48      499.27      9.33 o 
   3  12   3        2.72        4.26      2.89 o 
   4  12   3        8.80        8.18      3.46 o 
   5  12   3       53.45       59.04      5.58 o 
   6  12   3       15.96       11.30      5.62 o 
   7  12   3      509.08      522.12     20.06 o 
   8  12   3      104.56      109.25      8.75 o 
   9  12   3       29.64       19.53      7.43 o 
  10  12   3       38.18       29.81      7.83 o 
  11  12   3       13.08       14.57     13.32 o 
 -12  13   3       13.09       18.24      9.97 o 
 -11  13   3        0.45       -3.87      8.56 o 
 -10  13   3       39.52       35.91      7.96 o 
  -9  13   3       93.52       82.73      8.15 o 
  -8  13   3      583.67      569.54     13.73 o 
  -7  13   3        0.14        1.45      4.46 o 
  -6  13   3       60.07       59.67      5.25 o 
  -5  13   3      532.96      510.84      9.55 o 
  -4  13   3      101.42       87.15      5.19 o 
  -3  13   3      128.45      126.66      4.94 o 
  -2  13   3      106.76       96.32      3.96 o 
  -1  13   3      169.28      174.10      6.53 o 
   0  13   3       76.51       94.40      4.92 o 
   1  13   3       27.57       33.78      2.42 o 
   2  13   3       75.79       67.81      5.05 o 
   3  13   3        7.03       10.49      3.14 o 
   4  13   3      397.24      373.04     10.56 o 
   5  13   3      192.66      186.43      8.49 o 
   6  13   3        1.46        5.05      5.19 o 
   7  13   3      242.53      265.43     11.12 o 
   8  13   3      122.09      130.91      9.68 o 
   9  13   3       57.54       86.69      8.76 o 
  10  13   3       15.51        9.83      7.72 o 
  11  13   3        2.91        1.26      8.09 o 
 -12  14   3        0.86       -9.17      9.17 o 
 -11  14   3       18.17       15.10     10.34 o 
 -10  14   3       24.93       14.29      9.78 o 
  -9  14   3       83.19       78.77      8.31 o 
  -8  14   3       14.30        3.37      4.82 o 
  -7  14   3        3.76       -0.02      4.45 o 
  -6  14   3        0.08       -3.91      4.06 o 
  -5  14   3      466.78      445.40      9.10 o 
  -4  14   3       30.44       31.24      4.42 o 
  -3  14   3      179.43      205.60      5.76 o 
  -2  14   3      536.69      521.42     10.37 o 
  -1  14   3      155.97      144.04      6.19 o 
   0  14   3      101.59       76.50      4.23 o 
   1  14   3      492.96      492.20     10.72 o 
   2  14   3       12.53        5.75      3.00 o 
   3  14   3        2.28        1.54      4.40 o 
   4  14   3        8.64        5.03      4.36 o 
   5  14   3      242.15      253.25      9.68 o 
   6  14   3       28.54       26.58      6.06 o 
   7  14   3       95.26      102.96     12.23 o 
   8  14   3       91.19       86.69      8.38 o 
   9  14   3       68.78       63.29      8.41 o 
  10  14   3      118.78      126.45     10.87 o 
 -12  15   3       44.86       87.73     12.65 o 
 -11  15   3        2.69        4.31     10.18 o 
 -10  15   3        3.03        8.33      8.55 o 
  -9  15   3       78.07       67.98      9.70 o 
  -8  15   3       24.68       17.19      6.30 o 
  -7  15   3      322.12      337.67     12.80 o 
  -6  15   3       91.37       85.58      5.31 o 
  -5  15   3       30.73       26.56      4.68 o 
  -4  15   3       94.52      108.17      8.11 o 
  -3  15   3       64.49       58.04      4.92 o 
  -2  15   3       79.50       89.47      5.26 o 
  -1  15   3     1452.06     1395.73     34.95 o 
   0  15   3      205.00      222.58      6.44 o 
   1  15   3      150.34      125.24      6.06 o 
   2  15   3      442.93      429.03      9.41 o 
   3  15   3       41.96       38.97      3.94 o 
   4  15   3      414.87      419.39     11.32 o 
   5  15   3      771.00      737.76     16.89 o 
   6  15   3      463.58      411.98     13.61 o 
   7  15   3      513.78      522.13     18.45 o 
   8  15   3       21.45       18.60      6.88 o 
   9  15   3       13.51       11.88      7.16 o 
  10  15   3       52.59       80.18      9.86 o 
 -11  16   3        4.94        7.68      8.97 o 
 -10  16   3       30.94       30.89     11.64 o 
  -9  16   3        0.14       10.54      8.58 o 
  -8  16   3       18.03       10.01      7.79 o 
  -7  16   3       12.47       10.17      6.62 o 
  -6  16   3      493.91      409.80      9.34 o 
  -5  16   3      340.09      332.59      9.33 o 
  -4  16   3      177.46      214.20      7.58 o 
  -3  16   3      303.17      281.00      8.38 o 
  -2  16   3      609.32      616.86     11.63 o 
  -1  16   3        5.25       -0.37      3.98 o 
   0  16   3        0.01       -3.12      3.12 o 
   1  16   3      896.92      859.03     15.23 o 
   2  16   3       56.10       54.27      5.50 o 
   3  16   3      233.24      227.24     10.74 o 
   4  16   3     1449.81     1391.22     23.06 o 
   5  16   3      437.70      445.35     12.43 o 
   6  16   3      179.01      175.85      8.98 o 
   7  16   3        6.64        1.93      8.36 o 
   8  16   3        9.27       19.87      8.97 o 
   9  16   3        8.34       -6.56      9.68 o 
  10  16   3       32.66       37.48     10.59 o 
 -11  17   3        4.42        0.51     12.21 o 
 -10  17   3        8.75        6.42      8.92 o 
  -9  17   3        7.25       -7.67      7.67 o 
  -8  17   3      159.77      162.57     11.51 o 
  -7  17   3       45.50       54.59      7.40 o 
  -6  17   3        1.16       -3.83      3.83 o 
  -5  17   3      244.17      223.18      8.09 o 
  -4  17   3      179.36      168.73      6.94 o 
  -3  17   3      159.83      135.37      6.40 o 
  -2  17   3       58.48       87.53      5.70 o 
  -1  17   3        5.71        3.13      4.04 o 
   0  17   3     1212.31     1195.05     21.25 o 
   1  17   3       33.76       29.53      4.90 o 
   2  17   3        1.84        0.30      4.38 o 
   3  17   3        9.38       20.33      4.86 o 
   4  17   3       24.60       32.51      7.08 o 
   5  17   3        5.00        5.95      6.97 o 
   6  17   3       14.12       14.63      9.41 o 
   7  17   3       52.46       64.08     12.82 o 
   8  17   3        6.49       -1.32      8.25 o 
   9  17   3        0.00       -7.23      8.82 o 
 -10  18   3       26.58       45.94     13.29 o 
  -9  18   3        9.48       25.55     16.33 o 
  -8  18   3      105.14      110.83     11.40 o 
  -7  18   3      363.32      376.43     16.66 o 
  -6  18   3      192.74      198.25      9.07 o 
  -5  18   3       93.69       94.98      6.12 o 
  -4  18   3      387.35      389.83     10.00 o 
  -3  18   3       78.58       64.95      5.40 o 
  -2  18   3      931.71      862.83     14.54 o 
  -1  18   3      230.00      230.93      7.57 o 
   0  18   3      160.28      145.52      7.37 o 
   1  18   3     1169.89     1138.43     20.67 o 
   2  18   3      726.90      746.94     19.67 o 
   3  18   3      563.17      490.28     15.51 o 
   4  18   3      540.28      528.12     16.64 o 
   5  18   3       17.41       21.21      7.30 o 
   6  18   3       49.87       48.15      9.59 o 
   7  18   3      185.94      197.27     12.69 o 
   8  18   3        0.79        6.36      8.38 o 
   9  18   3        7.72       11.96      9.34 o 
 -10  19   3        7.50       22.76     12.67 o 
  -9  19   3       18.26       33.60     12.58 o 
  -8  19   3      225.68      247.46     14.74 o 
  -7  19   3      183.18      156.47     15.33 o 
  -6  19   3       74.56       70.30      6.94 o 
  -5  19   3      190.99      218.84     10.45 o 
  -4  19   3        5.46       -4.18      4.24 o 
  -3  19   3      126.86      125.74      6.44 o 
  -2  19   3      502.89      508.87     11.14 o 
  -1  19   3      292.34      250.35      9.70 o 
   0  19   3        0.10       -4.12      4.22 o 
   1  19   3      646.32      651.04     13.78 o 
   2  19   3      838.66      812.26     16.63 o 
   3  19   3      164.70      172.54     13.62 o 
   4  19   3       27.84       14.37      7.00 o 
   5  19   3       57.66       54.91      8.44 o 
   6  19   3       53.95       39.63      8.76 o 
   7  19   3        0.00       -2.77     11.55 o 
   8  19   3       40.78       45.79     13.18 o 
 -10  20   3       37.89       29.58     13.52 o 
  -9  20   3        5.64       20.73     10.11 o 
  -8  20   3       87.83      104.29     15.60 o 
  -7  20   3      134.12      121.91     11.83 o 
  -6  20   3        0.02       -5.17      5.58 o 
  -5  20   3       64.21       78.61      7.15 o 
  -4  20   3      117.86      147.86      8.42 o 
  -3  20   3      165.19      157.02      6.97 o 
  -2  20   3      141.19      126.39      7.42 o 
  -1  20   3      397.86      426.98     10.31 o 
   0  20   3      123.32       99.93      7.33 o 
   1  20   3        0.22       -2.83      4.44 o 
   2  20   3      113.81      113.08      7.15 o 
   3  20   3      329.24      335.18     13.43 o 
   4  20   3        1.95       -8.40      8.40 o 
   5  20   3      103.39      105.39      9.86 o 
   6  20   3        0.29       -2.31      7.47 o 
   7  20   3       87.85       88.95     10.49 o 
   8  20   3       16.26       21.43      9.65 o 
  -9  21   3       91.06      106.15     12.81 o 
  -8  21   3       61.87       62.20     11.05 o 
  -7  21   3        6.36       -8.27      8.27 o 
  -6  21   3        3.85        9.93      7.41 o 
  -5  21   3      216.11      228.06     13.89 o 
  -4  21   3       64.02       41.57      6.51 o 
  -3  21   3        7.80        9.29      8.13 o 
  -2  21   3      742.38      638.51     14.62 o 
  -1  21   3       75.73       68.75      6.92 o 
   0  21   3       98.36       88.37      6.08 o 
   1  21   3        0.57       -3.21      4.61 o 
   2  21   3      132.19      142.02      9.27 o 
   3  21   3        0.22        2.16      5.89 o 
   4  21   3       87.31       96.53     15.07 o 
   5  21   3        0.07        0.15      7.60 o 
   6  21   3        3.62       -2.44      8.28 o 
   7  21   3        2.07       -3.93      8.21 o 
  -8  22   3      159.27      182.45     14.34 o 
  -7  22   3       27.40       23.69     14.76 o 
  -6  22   3        5.18        5.08      8.06 o 
  -5  22   3      214.60      225.81     10.34 o 
  -4  22   3      145.76      158.88     10.61 o 
  -3  22   3        7.96       15.30      7.04 o 
  -2  22   3       30.38       30.10      7.50 o 
  -1  22   3      303.40      371.65     14.51 o 
   0  22   3       39.45       38.44      6.40 o 
   1  22   3       25.00       28.53      6.63 o 
   2  22   3       11.83       15.77      8.84 o 
   3  22   3       96.86       92.64     12.34 o 
   4  22   3        4.18       11.90     10.08 o 
   5  22   3        7.88       17.43     10.74 o 
   6  22   3        3.86       -2.66     10.26 o 
   7  22   3       57.62       48.01     17.34 o 
  -8  23   3       27.96       26.89     10.63 o 
  -7  23   3        0.03       14.63      9.70 o 
  -6  23   3        4.87       19.53      9.97 o 
  -5  23   3       50.37       52.39      8.59 o 
  -4  23   3        4.76       12.13      7.24 o 
  -3  23   3       89.42      100.23     10.72 o 
  -2  23   3       23.35       17.99      7.56 o 
  -1  23   3        2.67       15.67      7.38 o 
   0  23   3        6.22       14.23      7.27 o 
   1  23   3      112.21      125.11     11.87 o 
   2  23   3      176.56      201.09     25.59 o 
   3  23   3       13.40        6.74      9.60 o 
   4  23   3        3.51       -7.68      9.53 o 
   5  23   3        0.42       -0.29     14.48 o 
   6  23   3        1.02       22.55     12.16 o 
  -7  24   3       35.60       37.85     21.14 o 
  -6  24   3        0.16       -8.67      9.45 o 
  -5  24   3      119.01      114.84     17.00 o 
  -4  24   3       81.76       89.20      9.77 o 
  -3  24   3        3.55        3.17      7.47 o 
  -2  24   3       14.79        4.22      7.10 o 
  -1  24   3       15.36       16.04      7.79 o 
   0  24   3       55.51       52.60      8.83 o 
   1  24   3        1.17       -2.87      8.88 o 
   2  24   3       42.82       38.19     10.22 o 
   3  24   3       31.66       50.51     11.40 o 
   4  24   3       94.55      117.16     14.23 o 
   5  24   3        1.53       10.54     11.76 o 
  -6  25   3        9.89       25.46     11.12 o 
  -5  25   3       11.02        3.82      9.67 o 
  -4  25   3       98.14      122.47     10.78 o 
  -3  25   3        0.39        4.59      7.83 o 
  -2  25   3       15.72       17.32      8.06 o 
  -1  25   3       13.62        9.01      7.88 o 
   0  25   3        0.24        3.63      9.96 o 
   1  25   3       21.34       31.57     10.72 o 
   2  25   3      119.09      168.36     22.91 o 
   3  25   3       18.34       17.67     10.61 o 
   4  25   3       14.65       18.95     10.98 o 
  -5  26   3        2.29      -10.09     15.82 o 
  -4  26   3       14.79       16.26     10.74 o 
  -3  26   3       13.49        8.00      8.32 o 
  -2  26   3        0.40       -0.32      7.80 o 
  -1  26   3       64.30       59.68      9.69 o 
   0  26   3       36.15       43.64      9.29 o 
   1  26   3        0.00       -2.73      9.45 o 
   2  26   3        1.96       -3.66     11.54 o 
   3  26   3        2.04        4.96     15.51 o 
  -3  27   3      124.81      140.82     12.75 o 
  -2  27   3       55.34       76.38     10.44 o 
  -1  27   3        0.09       10.01      8.79 o 
   0  27   3       15.61       24.34     11.08 o 
   1  27   3       11.18       21.73     10.89 o 
   2  27   3       90.20      119.52     16.98 o 
 -14   0   4      137.13      165.26     19.94 o 
 -13   0   4       52.53       48.68     12.65 o 
 -12   0   4       54.24       78.03     10.43 o 
 -11   0   4      297.30      307.53     19.34 o 
 -10   0   4      431.69      430.51     16.13 o 
  -9   0   4      316.44      324.46     13.84 o 
  -8   0   4     1232.61     1175.04     32.86 o 
  -7   0   4      798.05      772.63     25.29 o 
  -6   0   4      448.39      445.85     16.35 o 
  -5   0   4      630.26      568.87     18.13 o 
  -4   0   4     6739.25     7016.98    123.71 o 
  -3   0   4       36.38       33.94      3.79 o 
  -2   0   4      155.65      123.72      8.16 o 
  -1   0   4        0.15       22.97     18.24 o 
   0   0   4     1440.46     1747.23     35.79 o 
   1   0   4      287.81      332.77     10.13 o 
   2   0   4     1489.25     1386.22     24.26 o 
   3   0   4     4714.87     4720.27     69.10 o 
   4   0   4      151.01      122.46      7.48 o 
   5   0   4     1563.78     1457.35     26.74 o 
   6   0   4     1554.52     1561.55     34.83 o 
   7   0   4      155.39      147.45      9.29 o 
   8   0   4        0.21       -3.61      7.24 o 
   9   0   4       34.47       30.43     10.67 o 
  10   0   4      146.85      111.91     14.25 o 
  11   0   4       13.53        0.88     11.17 o 
  12   0   4        1.36       19.65     12.89 o 
 -14   1   4       27.18       50.27     11.03 o 
 -13   1   4        7.58        0.21      6.80 o 
 -12   1   4        0.13        1.84      5.37 o 
 -11   1   4       12.60        3.30      5.42 o 
 -10   1   4       51.41       58.45      6.01 o 
  -9   1   4       45.12       47.26      5.52 o 
  -8   1   4        4.03        9.31      4.40 o 
  -7   1   4       33.73       27.91      4.61 o 
  -6   1   4       27.96       17.86      4.77 o 
  -5   1   4      270.10      303.10     16.30 o 
  -4   1   4        6.71       -0.11      4.05 o 
  -3   1   4     3530.57     3784.91     44.09 o 
  -2   1   4        0.53       -0.32      3.62 o 
  -1   1   4     3015.82     3276.74     43.06 o 
   0   1   4       60.97       58.17      4.64 o 
   1   1   4      180.91      220.77      8.75 o 
   2   1   4       98.25      104.79      4.30 o 
   3   1   4     3752.23     3813.48     40.28 o 
   4   1   4      105.51      106.36      4.82 o 
   5   1   4       13.57       11.41      3.58 o 
   6   1   4      172.50      168.55      6.34 o 
   7   1   4        5.57       -1.57      3.87 o 
   8   1   4       32.54       28.65      4.93 o 
   9   1   4       41.45       45.62      6.49 o 
  10   1   4        0.36        0.47     12.66 o 
  11   1   4        5.97       -0.71      7.97 o 
  12   1   4        0.90       -1.93      8.63 o 
 -14   2   4       19.43       52.34     11.46 o 
 -13   2   4       72.43       76.19      7.65 o 
 -12   2   4       36.82       38.35      6.72 o 
 -11   2   4      252.00      251.73      9.68 o 
 -10   2   4       43.66       40.48      5.71 o 
  -9   2   4       94.80       91.23      6.28 o 
  -8   2   4      480.39      461.74     10.75 o 
  -7   2   4      166.39      151.82      6.85 o 
  -6   2   4      239.73      206.58     10.75 o 
  -5   2   4     1071.26     1065.82     18.69 o 
  -4   2   4     1203.70     1166.12     19.49 o 
  -3   2   4      285.12      308.61      7.35 o 
  -2   2   4     1094.78     1204.95     29.54 o 
  -1   2   4     3628.27     3797.90     49.16 o 
   0   2   4       13.97       14.50      3.76 o 
   1   2   4      324.17      385.51      7.60 o 
   2   2   4       19.12       31.98      3.69 o 
   3   2   4       67.61       59.62      4.78 o 
   4   2   4        5.30        7.60      3.18 o 
   5   2   4      873.24      877.74     13.47 o 
   6   2   4      111.99      134.62      5.86 o 
   7   2   4       27.37       20.64      4.85 o 
   8   2   4       10.30        6.31      6.09 o 
   9   2   4        0.24        2.91      5.98 o 
  10   2   4        4.48       -7.22      7.22 o 
  11   2   4        5.14        4.55      8.11 o 
 -13   3   4        0.00        4.62      8.28 o 
 -12   3   4        0.51       -1.15      5.64 o 
 -11   3   4      280.78      283.82     10.32 o 
 -10   3   4        4.85       -3.47      4.91 o 
  -9   3   4       81.69       93.54      6.21 o 
  -8   3   4       25.75       26.27      4.86 o 
  -7   3   4      330.87      299.20      9.40 o 
  -6   3   4       99.46       94.47      5.38 o 
  -5   3   4      639.58      609.72     10.95 o 
  -4   3   4      515.21      595.82     12.88 o 
  -3   3   4       35.80       15.43      4.12 o 
  -2   3   4     2067.73     2192.59     47.43 o 
  -1   3   4      715.85      752.27     13.90 o 
   0   3   4      912.47      914.50     17.97 o 
   1   3   4      721.17      691.63     10.41 o 
   2   3   4     2339.46     2261.58     25.43 o 
   3   3   4       23.61       24.66      3.36 o 
   4   3   4       99.22       92.02      4.94 o 
   5   3   4        8.45       16.60      4.11 o 
   6   3   4      251.16      265.72      9.76 o 
   7   3   4      182.42      176.82      6.64 o 
   8   3   4        0.78        4.68      5.21 o 
   9   3   4       42.18       51.07      6.58 o 
  10   3   4       39.39       46.80      8.54 o 
  11   3   4       46.72       30.92      9.20 o 
 -13   4   4       17.63       14.06      7.74 o 
 -12   4   4        1.51       -5.89      5.89 o 
 -11   4   4       11.22        6.53      5.39 o 
 -10   4   4      366.27      348.64     10.54 o 
  -9   4   4      683.68      629.29     13.31 o 
  -8   4   4      103.22      106.07      6.79 o 
  -7   4   4      777.59      786.40     14.89 o 
  -6   4   4       99.35       96.77      5.04 o 
  -5   4   4      137.44      143.86      6.09 o 
  -4   4   4        9.01        6.49      2.62 o 
  -3   4   4      284.55      270.96     12.28 o 
  -2   4   4     1984.16     2101.91     37.51 o 
  -1   4   4     1097.19     1233.54     21.82 o 
   0   4   4      592.76      605.63     15.16 o 
   1   4   4     1118.23     1206.42     15.32 o 
   2   4   4     1531.84     1606.89     19.27 o 
   3   4   4        4.43        7.79      2.87 o 
   4   4   4     2552.92     2617.58     40.10 o 
   5   4   4      452.90      467.13     10.67 o 
   6   4   4      500.56      474.14      9.75 o 
   7   4   4       16.21       13.56      6.66 o 
   8   4   4       26.26       24.56      5.68 o 
   9   4   4        4.97        7.50      5.72 o 
  10   4   4       45.96       55.89      7.41 o 
  11   4   4        4.60        4.64      8.42 o 
 -13   5   4       18.07       -0.35      7.54 o 
 -12   5   4        1.10        7.02      5.80 o 
 -11   5   4       13.99       11.38      5.70 o 
 -10   5   4        0.98        0.78      4.95 o 
  -9   5   4       10.38       12.44      4.86 o 
  -8   5   4      472.23      447.24     19.26 o 
  -7   5   4      248.93      234.57      8.43 o 
  -6   5   4      125.92      138.43      5.97 o 
  -5   5   4        0.29        1.93      3.34 o 
  -4   5   4       32.74       30.52      3.25 o 
  -3   5   4      146.24      145.31      6.77 o 
  -2   5   4       37.34       19.88      4.15 o 
  -1   5   4      105.05       91.83      9.99 o 
   0   5   4      877.87      980.92     16.40 o 
   1   5   4      629.40      648.07     10.11 o 
   2   5   4      929.96      892.87     12.47 o 
   3   5   4        4.60        3.38      2.83 o 
   4   5   4        3.22        6.08      3.17 o 
   5   5   4       17.10       13.99      3.54 o 
   6   5   4       11.12        9.60      3.69 o 
   7   5   4      119.42      101.72      6.83 o 
   8   5   4        3.79       13.66      5.60 o 
   9   5   4       45.99       46.38      6.67 o 
  10   5   4       25.40       23.53      6.92 o 
  11   5   4        0.00       -7.52      7.52 o 
 -13   6   4       21.31       24.21      9.85 o 
 -12   6   4       59.45       68.43      8.89 o 
 -11   6   4        2.21        3.92      5.22 o 
 -10   6   4       22.93       28.01      5.52 o 
  -9   6   4       19.03       10.14      5.10 o 
  -8   6   4      263.69      251.04     14.87 o 
  -7   6   4      299.88      274.95      9.23 o 
  -6   6   4       16.87        8.21      3.91 o 
  -5   6   4      621.72      578.01     11.28 o 
  -4   6   4      746.44      872.48     12.83 o 
  -3   6   4      686.92      662.93     12.09 o 
  -2   6   4     1350.38     1389.67     19.42 o 
  -1   6   4      184.53      258.81      8.07 o 
   0   6   4      741.24      682.01     12.89 o 
   1   6   4      162.41      186.37      5.47 o 
   2   6   4      814.95      870.86     14.32 o 
   3   6   4        0.07        0.63      3.51 o 
   4   6   4        0.35        2.92      3.03 o 
   5   6   4     1992.08     1942.80     23.39 o 
   6   6   4       27.85       34.66      3.84 o 
   7   6   4       48.55       50.89      5.93 o 
   8   6   4      456.18      448.50     12.26 o 
   9   6   4        1.63       11.59      5.95 o 
  10   6   4      197.72      195.28      9.97 o 
  11   6   4       69.39       83.13      9.97 o 
 -13   7   4       90.63      108.33     11.26 o 
 -12   7   4       39.61       29.40      7.97 o 
 -11   7   4       17.96       19.36      5.89 o 
 -10   7   4        4.66       -4.09      5.30 o 
  -9   7   4       11.27       15.86      6.19 o 
  -8   7   4     1399.66     1379.11     22.14 o 
  -7   7   4      378.89      350.26      9.97 o 
  -6   7   4     1094.99     1044.64     17.04 o 
  -5   7   4      143.56      145.33      5.54 o 
  -4   7   4      185.54      215.49      9.34 o 
  -3   7   4       11.22        9.11      3.79 o 
  -2   7   4        5.16       -0.76      3.96 o 
  -1   7   4      245.35      224.29      7.85 o 
   0   7   4      931.21     1011.12     14.81 o 
   1   7   4       52.53       72.62      3.85 o 
   2   7   4      819.50      910.06     16.14 o 
   3   7   4     1103.51     1234.76     15.86 o 
   4   7   4      189.09      182.57      5.63 o 
   5   7   4      125.70      144.79      5.36 o 
   6   7   4       52.70       48.97      5.42 o 
   7   7   4       73.88       70.93      6.38 o 
   8   7   4        8.86       14.29      5.68 o 
   9   7   4       14.77       10.23      7.02 o 
  10   7   4        7.04       17.36      6.72 o 
  11   7   4        0.46        8.71      8.02 o 
 -13   8   4       20.42       15.40      8.82 o 
 -12   8   4        3.19       -7.31      7.31 o 
 -11   8   4        3.94        3.39      5.77 o 
 -10   8   4        0.00        0.91      5.34 o 
  -9   8   4      620.49      607.68     14.32 o 
  -8   8   4       38.93       30.52      5.43 o 
  -7   8   4       96.59      119.55      6.90 o 
  -6   8   4      180.64      192.69      7.54 o 
  -5   8   4       14.30       20.71      3.64 o 
  -4   8   4       64.38       41.10      4.00 o 
  -3   8   4       95.53      157.61      8.50 o 
  -2   8   4       29.08       27.59      4.13 o 
  -1   8   4      293.82      348.89      9.76 o 
   0   8   4      147.42      188.91      6.50 o 
   1   8   4       47.51       53.15      3.54 o 
   2   8   4      970.64     1080.45     14.28 o 
   3   8   4       37.83       27.51      3.22 o 
   4   8   4       24.75       43.93      4.53 o 
   5   8   4      475.24      468.78     11.79 o 
   6   8   4       14.83       21.38      5.02 o 
   7   8   4       37.86       32.41      9.26 o 
   8   8   4       33.35       31.66      6.16 o 
   9   8   4        0.02       -1.11      7.29 o 
  10   8   4       22.70       19.94      6.77 o 
  11   8   4        0.79       -7.59      7.59 o 
 -13   9   4       74.72       61.31     10.36 o 
 -12   9   4        0.84        4.03      7.98 o 
 -11   9   4      104.52      120.22     14.37 o 
 -10   9   4       23.81       15.91      5.81 o 
  -9   9   4       25.85       29.64      8.67 o 
  -8   9   4      296.55      300.84     10.59 o 
  -7   9   4      111.53      107.29      5.99 o 
  -6   9   4      155.75      140.82      6.72 o 
  -5   9   4      458.09      436.06      9.36 o 
  -4   9   4        5.07        3.42      3.28 o 
  -3   9   4      450.59      486.08     12.84 o 
  -2   9   4      434.50      477.08     10.42 o 
  -1   9   4       85.34       81.08      5.65 o 
   0   9   4       59.20       74.57      4.14 o 
   1   9   4        2.18        4.24      2.83 o 
   2   9   4        6.68        6.73      2.85 o 
   3   9   4      475.71      469.95      8.44 o 
   4   9   4      161.33      163.79      5.32 o 
   5   9   4       41.63       49.99      5.16 o 
   6   9   4       21.03       12.77      4.88 o 
   7   9   4       31.23       32.70      5.69 o 
   8   9   4       47.77       54.95      6.64 o 
   9   9   4        0.35        4.80      5.96 o 
  10   9   4        3.92        2.20      7.30 o 
  11   9   4       24.77       13.11      8.35 o 
 -13  10   4       22.47       22.73      9.53 o 
 -12  10   4        9.00       16.89      8.45 o 
 -11  10   4       11.49       17.70      8.43 o 
 -10  10   4      142.61      145.65      8.43 o 
  -9  10   4      125.88      119.41      7.62 o 
  -8  10   4       13.29       22.34      5.24 o 
  -7  10   4       35.32       40.00      6.41 o 
  -6  10   4       23.83       26.50      8.16 o 
  -5  10   4      402.91      371.44      8.93 o 
  -4  10   4     1580.33     1547.07     20.46 o 
  -3  10   4        7.50        5.93      4.00 o 
  -2  10   4        6.48        9.10      4.02 o 
  -1  10   4     2741.34     3125.72     42.50 o 
   0  10   4      232.19      290.76      7.50 o 
   1  10   4     1232.31     1326.39     16.65 o 
   2  10   4      475.41      466.04      8.36 o 
   3  10   4        2.43       -0.32      2.73 o 
   4  10   4       29.99       36.92      4.67 o 
   5  10   4        0.60       -3.93      3.93 o 
   6  10   4      223.99      223.55      8.37 o 
   7  10   4       12.23        8.16      5.21 o 
   8  10   4       25.73       32.74      7.04 o 
   9  10   4        1.41       -0.09      6.92 o 
  10  10   4        0.16        5.71      8.57 o 
  11  10   4        1.26       -2.23      7.96 o 
 -12  11   4       11.95       23.13      8.69 o 
 -11  11   4        4.87        2.30      7.48 o 
 -10  11   4      381.63      374.43     14.75 o 
  -9  11   4       42.38       31.11      6.00 o 
  -8  11   4       13.29        5.40      5.20 o 
  -7  11   4       27.11       30.69      4.82 o 
  -6  11   4      776.50      739.17     15.63 o 
  -5  11   4       11.19       14.18      3.97 o 
  -4  11   4      127.87      142.36      6.00 o 
  -3  11   4        9.22        6.88      3.64 o 
  -2  11   4      244.06      245.36     10.43 o 
  -1  11   4      866.86      950.85     13.88 o 
   0  11   4       13.59        7.61      3.16 o 
   1  11   4       10.97        7.31      3.84 o 
   2  11   4       59.88       65.58      3.80 o 
   3  11   4      161.84      166.86      5.32 o 
   4  11   4       31.10       33.08      3.28 o 
   5  11   4      218.86      214.21      7.62 o 
   6  11   4        9.28        8.31      4.65 o 
   7  11   4       72.60       65.88      8.26 o 
   8  11   4       62.16       51.87      7.83 o 
   9  11   4       37.40       47.56      8.30 o 
  10  11   4        0.47       -4.76      7.31 o 
 -12  12   4       56.97       72.25     10.15 o 
 -11  12   4       10.56       23.51      7.96 o 
 -10  12   4       43.92       56.14      8.56 o 
  -9  12   4       19.95       17.02      5.73 o 
  -8  12   4        0.59       -4.94      4.94 o 
  -7  12   4      206.74      224.92      7.93 o 
  -6  12   4      276.69      267.43      8.75 o 
  -5  12   4      253.96      275.51      8.31 o 
  -4  12   4       19.50       27.25      4.43 o 
  -3  12   4      498.86      491.18     10.21 o 
  -2  12   4      198.90      184.08      6.05 o 
  -1  12   4      109.57      127.65      4.47 o 
   0  12   4       61.33       67.00      7.78 o 
   1  12   4      298.48      297.03      6.64 o 
   2  12   4       21.28       24.40      3.22 o 
   3  12   4       18.19       11.22      2.98 o 
   4  12   4        0.88        1.07      3.61 o 
   5  12   4        1.81       -1.51      3.96 o 
   6  12   4      139.48      134.41      8.52 o 
   7  12   4       51.11       48.43      7.39 o 
   8  12   4        9.58       15.32      6.83 o 
   9  12   4        2.18       -2.55      7.10 o 
  10  12   4       11.99       13.66      8.37 o 
 -12  13   4        1.50        1.95      9.41 o 
 -11  13   4       17.62       30.79      8.60 o 
 -10  13   4      156.96      162.12     11.06 o 
  -9  13   4        8.67       -0.99      5.33 o 
  -8  13   4       22.70       17.00      6.59 o 
  -7  13   4     2786.17     2688.01     36.44 o 
  -6  13   4       67.20       60.31      5.57 o 
  -5  13   4      896.31      801.80     14.10 o 
  -4  13   4     1028.02     1087.67     16.73 o 
  -3  13   4       19.98       19.97      5.04 o 
  -2  13   4      485.20      490.50      9.43 o 
  -1  13   4      161.97      188.94      5.15 o 
   0  13   4       17.76       22.84      3.36 o 
   1  13   4      836.24      818.52     11.89 o 
   2  13   4        3.09        2.67      3.03 o 
   3  13   4       73.14       63.61      3.70 o 
   4  13   4       48.64       31.49      7.94 o 
   5  13   4        9.51        9.72      5.44 o 
   6  13   4        9.81        7.46      5.63 o 
   7  13   4      427.45      443.40     20.50 o 
   8  13   4       26.83       25.99      7.19 o 
   9  13   4       20.28       19.09      7.63 o 
  10  13   4       28.53       35.01      8.84 o 
 -12  14   4       78.58      108.76     15.20 o 
 -11  14   4        0.06       -8.34     11.42 o 
 -10  14   4       40.04       51.66      8.57 o 
  -9  14   4        1.29        5.40      5.94 o 
  -8  14   4        0.83        0.32      4.91 o 
  -7  14   4      490.99      476.39     12.73 o 
  -6  14   4       45.25       42.76      5.40 o 
  -5  14   4      324.44      288.34      8.88 o 
  -4  14   4     1561.60     1522.42     21.37 o 
  -3  14   4      128.15       99.58      5.91 o 
  -2  14   4       25.39       22.52      4.80 o 
  -1  14   4      616.90      602.14      8.81 o 
   0  14   4        1.97       -2.17      2.17 o 
   1  14   4      138.44      122.13      4.80 o 
   2  14   4      562.29      520.29     10.33 o 
   3  14   4       28.89       21.57      3.88 o 
   4  14   4       37.33       37.99      6.25 o 
   5  14   4       12.42        8.76      5.51 o 
   6  14   4        2.00       -2.16      7.13 o 
   7  14   4       30.00       38.83      7.13 o 
   8  14   4       14.88       20.09      7.16 o 
   9  14   4      150.32      146.21     10.66 o 
  10  14   4        0.05        2.97      8.19 o 
 -11  15   4       12.67       20.06     10.27 o 
 -10  15   4       39.68       44.50      9.92 o 
  -9  15   4       30.45       27.20      6.70 o 
  -8  15   4        4.95        9.95      4.82 o 
  -7  15   4        0.02       -0.61      5.15 o 
  -6  15   4      226.01      229.93      8.48 o 
  -5  15   4       41.04       35.14      5.01 o 
  -4  15   4      297.39      304.61      9.17 o 
  -3  15   4      146.76      141.68      6.69 o 
  -2  15   4       30.49       27.66      3.26 o 
  -1  15   4      161.73      175.23      7.84 o 
   0  15   4      865.43      834.31     14.69 o 
   1  15   4       15.04       13.52      2.64 o 
   2  15   4      271.06      276.98      7.74 o 
   3  15   4      246.25      245.86      7.40 o 
   4  15   4       58.77       49.27      6.47 o 
   5  15   4       29.46       34.22      6.03 o 
   6  15   4      185.92      173.55      9.59 o 
   7  15   4      200.59      220.52     12.64 o 
   8  15   4       10.23        4.45      8.47 o 
   9  15   4       36.53       34.68     13.92 o 
 -11  16   4        0.11       16.94      9.75 o 
 -10  16   4       36.19       33.92     10.41 o 
  -9  16   4        2.11        2.74      7.14 o 
  -8  16   4        7.88        8.28      5.51 o 
  -7  16   4        1.54       -2.94      5.17 o 
  -6  16   4       33.16       22.38      5.13 o 
  -5  16   4      209.26      183.96      7.64 o 
  -4  16   4     1053.09      971.55     24.91 o 
  -3  16   4       25.13       21.25      4.73 o 
  -2  16   4       62.54       58.82      5.74 o 
  -1  16   4      477.38      469.94     15.80 o 
   0  16   4       11.42        9.05      3.74 o 
   1  16   4      157.79      164.84      9.55 o 
   2  16   4      333.62      316.79     12.96 o 
   3  16   4        0.36        9.73      6.54 o 
   4  16   4       12.56        7.28      7.13 o 
   5  16   4      494.23      467.65     23.79 o 
   6  16   4      171.59      165.03     11.74 o 
   7  16   4      120.23      124.97     11.27 o 
   8  16   4       28.79       24.48      9.27 o 
   9  16   4        3.68       -9.03      9.03 o 
 -11  17   4        0.05       -0.85     12.54 o 
 -10  17   4       18.28       27.66      9.81 o 
  -9  17   4        4.57       -7.96      7.96 o 
  -8  17   4        4.85       -1.30      8.15 o 
  -7  17   4        3.37       -0.26      5.41 o 
  -6  17   4      106.15      109.54      6.89 o 
  -5  17   4        0.46        7.67      4.67 o 
  -4  17   4      400.45      396.70     12.73 o 
  -3  17   4      194.59      170.49      7.37 o 
  -2  17   4        1.67        1.99      4.34 o 
  -1  17   4      519.14      476.76     12.85 o 
   0  17   4      124.77      116.34      8.36 o 
   1  17   4      167.45      173.55      8.85 o 
   2  17   4      179.41      189.88     15.11 o 
   3  17   4        2.80       -4.52      6.25 o 
   4  17   4       51.24       59.80     12.52 o 
   5  17   4      576.62      588.46     25.52 o 
   6  17   4      159.94      143.86     11.49 o 
   7  17   4        8.25       -4.98      8.18 o 
   8  17   4      232.62      270.73     15.51 o 
   9  17   4       26.91       20.18     10.45 o 
 -10  18   4       12.49        5.28      9.36 o 
  -9  18   4       36.11       40.06     10.43 o 
  -8  18   4       13.11       25.13     19.06 o 
  -7  18   4        0.50       -1.48      7.09 o 
  -6  18   4      233.76      205.79      8.49 o 
  -5  18   4       76.98       91.87      7.30 o 
  -4  18   4       77.68       66.70      5.97 o 
  -3  18   4      302.33      298.47      9.37 o 
  -2  18   4       18.26       26.95      4.93 o 
  -1  18   4      110.84       98.78      7.71 o 
   0  18   4      169.06      149.95      7.43 o 
   1  18   4       21.03       27.75      5.59 o 
   2  18   4       63.43       65.49      8.53 o 
   3  18   4        8.16       13.90      6.80 o 
   4  18   4      158.36      178.46     11.56 o 
   5  18   4       34.13       46.29      8.73 o 
   6  18   4       52.71       40.31      9.17 o 
   7  18   4       45.13       38.03      9.82 o 
   8  18   4       98.89       86.03     11.80 o 
 -10  19   4        0.04        7.97     10.03 o 
  -9  19   4        1.22        6.49     10.79 o 
  -8  19   4       19.81       17.79      9.06 o 
  -7  19   4        1.06        3.64      6.55 o 
  -6  19   4       28.83       31.15      6.30 o 
  -5  19   4       55.83       59.70      5.89 o 
  -4  19   4        0.02        0.35      4.61 o 
  -3  19   4        1.30       -0.42      4.69 o 
  -2  19   4      138.80      126.76      7.79 o 
  -1  19   4      541.04      510.04     13.90 o 
   0  19   4        0.19       -3.18      4.82 o 
   1  19   4      212.55      208.38      9.63 o 
   2  19   4     1089.05     1087.13     24.70 o 
   3  19   4       37.40       49.06      8.16 o 
   4  19   4       46.36       61.33      9.36 o 
   5  19   4       87.46      100.76     11.69 o 
   6  19   4       40.41       27.31     11.57 o 
   7  19   4       51.13       61.99     10.30 o 
   8  19   4       57.82       64.54     10.87 o 
  -9  20   4        0.11        2.69      9.86 o 
  -8  20   4        5.11       -1.34      9.01 o 
  -7  20   4        2.76       -6.81      7.93 o 
  -6  20   4        3.79        9.29      6.01 o 
  -5  20   4      116.23      108.54     10.26 o 
  -4  20   4       51.71       47.14      6.72 o 
  -3  20   4       25.17       26.54      5.87 o 
  -2  20   4       64.23       68.34      6.75 o 
  -1  20   4       38.37       46.19      5.52 o 
   0  20   4      412.00      388.22     11.37 o 
   1  20   4       66.71       74.32      8.22 o 
   2  20   4       61.84       63.88     11.43 o 
   3  20   4       42.31       45.78      7.94 o 
   4  20   4      349.23      352.20     15.01 o 
   5  20   4       42.92       23.90      8.50 o 
   6  20   4        0.60        5.05      8.26 o 
   7  20   4        1.47        1.75      8.63 o 
  -9  21   4       37.00       49.44     11.49 o 
  -8  21   4        0.52      -11.21     14.86 o 
  -7  21   4       11.67       19.75      9.39 o 
  -6  21   4       28.45       30.72      6.86 o 
  -5  21   4        9.25       10.30      6.08 o 
  -4  21   4        0.83       -7.27      7.27 o 
  -3  21   4       10.04        8.25      5.65 o 
  -2  21   4        9.86       15.96      5.87 o 
  -1  21   4       96.36      101.66      6.56 o 
   0  21   4        1.91        3.80      5.16 o 
   1  21   4      281.84      287.78     11.68 o 
   2  21   4        0.03        1.34      9.41 o 
   3  21   4       19.15       27.70      7.62 o 
   4  21   4        0.41        1.35      7.03 o 
   5  21   4       20.07        8.07      8.24 o 
   6  21   4       20.68       14.23      9.08 o 
   7  21   4       12.72       19.70      9.57 o 
  -8  22   4       34.49       37.59     11.07 o 
  -7  22   4       20.77       14.22      9.40 o 
  -6  22   4        3.69        6.15      6.16 o 
  -5  22   4        0.16       -4.11      6.81 o 
  -4  22   4        0.16        3.21      6.86 o 
  -3  22   4        3.15        1.65      7.07 o 
  -2  22   4       15.60       10.94      8.37 o 
  -1  22   4       40.09       43.32      6.65 o 
   0  22   4       37.99       25.31      6.97 o 
   1  22   4       54.69       27.91     12.63 o 
   2  22   4       11.22       18.21     12.57 o 
   3  22   4       24.58       19.34     10.19 o 
   4  22   4        0.03       11.52     10.29 o 
   5  22   4       64.09       66.51     12.92 o 
   6  22   4        6.18       17.72     12.05 o 
  -7  23   4        6.53       20.89     18.92 o 
  -6  23   4       26.82       40.32     10.97 o 
  -5  23   4        2.24        0.16      8.82 o 
  -4  23   4       11.24       17.49      7.74 o 
  -3  23   4        0.73        5.61      7.14 o 
  -2  23   4        1.91       -0.73      7.03 o 
  -1  23   4        0.00       -4.25      7.04 o 
   0  23   4        2.51        3.69      5.95 o 
   1  23   4       48.74       33.39      9.85 o 
   2  23   4       39.30       50.51     19.32 o 
   3  23   4       44.54       56.61     22.42 o 
   4  23   4        4.29        0.93     10.99 o 
   5  23   4       18.40       15.64     11.54 o 
  -6  24   4        9.57       35.05     11.10 o 
  -5  24   4        3.47        6.84      7.81 o 
  -4  24   4       61.42       75.42      9.76 o 
  -3  24   4       28.02       28.03      8.65 o 
  -2  24   4       18.62       19.29      8.08 o 
  -1  24   4       61.51       72.20      9.59 o 
   0  24   4        4.33        3.33      7.04 o 
   1  24   4       20.55       14.63      9.14 o 
   2  24   4       16.53       21.01      9.89 o 
   3  24   4        3.57       -6.98      9.71 o 
   4  24   4       45.97       60.20     13.11 o 
  -5  25   4       37.05       57.77     12.20 o 
  -4  25   4       19.46       22.03      8.57 o 
  -3  25   4       29.22       37.21     16.25 o 
  -2  25   4       26.93       52.14      9.17 o 
  -1  25   4       13.10       20.11      8.57 o 
   0  25   4       65.94       86.12     12.38 o 
   1  25   4       36.00       37.69     12.94 o 
   2  25   4        2.88        6.83      9.54 o 
   3  25   4        1.71        8.24     10.70 o 
  -4  26   4       10.29       28.85      9.06 o 
  -3  26   4       20.48       24.84      8.95 o 
  -2  26   4        9.36       24.06     11.93 o 
  -1  26   4       26.53       47.20      9.40 o 
   0  26   4        3.58       -1.53     11.02 o 
   1  26   4        1.29       10.20     12.33 o 
   2  26   4        0.19       11.12     17.14 o 
 -13   1   5        2.77        0.94      6.06 o 
 -12   1   5        2.86       -6.16      6.16 o 
 -11   1   5       14.82       15.89      6.27 o 
 -10   1   5        0.50        0.04      6.72 o 
  -9   1   5       91.39       79.50      7.71 o 
  -8   1   5       70.72       82.37      7.33 o 
  -7   1   5       18.56       20.16      5.53 o 
  -6   1   5       50.94       56.27      6.00 o 
  -5   1   5       15.57        5.45      5.23 o 
  -4   1   5       16.31       17.39      4.57 o 
  -3   1   5      101.76      111.50      9.18 o 
  -2   1   5      149.51      158.35      7.28 o 
  -1   1   5       50.50       71.43      5.99 o 
   0   1   5      329.02      339.21      9.63 o 
   1   1   5      272.60      277.06      7.05 o 
   2   1   5      210.97      221.85      7.03 o 
   3   1   5       60.33       58.80      4.26 o 
   4   1   5      120.27      120.42      7.60 o 
   5   1   5      136.53      147.15      6.19 o 
   6   1   5        9.10        8.61      4.39 o 
   7   1   5       14.43        5.46      4.57 o 
   8   1   5       17.24        9.44      7.10 o 
   9   1   5       10.66        7.12      7.39 o 
  10   1   5        1.01        2.08      7.81 o 
  11   1   5        0.21       -2.41      8.39 o 
 -13   2   5        2.23        2.21      7.08 o 
 -12   2   5       32.02       31.74      7.18 o 
 -11   2   5        0.68       -5.94      5.94 o 
 -10   2   5       13.89       21.73      6.73 o 
  -9   2   5      128.35      124.89      9.03 o 
  -8   2   5      123.52      126.98      8.29 o 
  -7   2   5        7.51       14.88      5.33 o 
  -6   2   5       60.16       69.30      6.41 o 
  -5   2   5      170.53      184.83      8.14 o 
  -4   2   5      633.43      703.95     14.86 o 
  -3   2   5     1253.64     1229.38     20.73 o 
  -2   2   5     1669.93     1783.29     27.10 o 
  -1   2   5      316.79      313.19      9.32 o 
   0   2   5      852.65      848.32     17.31 o 
   1   2   5      471.94      503.57      9.40 o 
   2   2   5      925.97      943.33     13.81 o 
   3   2   5      127.66      123.47      5.21 o 
   4   2   5       29.02       20.10      4.98 o 
   5   2   5      708.70      697.17     17.63 o 
   6   2   5      447.22      440.21     20.51 o 
   7   2   5       47.21       48.28      5.29 o 
   8   2   5      135.67      126.59      8.05 o 
   9   2   5      104.04       87.22     17.71 o 
  10   2   5        2.83       -3.03      7.75 o 
  11   2   5        0.48        5.73      8.67 o 
 -13   3   5       60.27       77.80     17.02 o 
 -12   3   5        7.19        4.21      6.28 o 
 -11   3   5       24.53       18.13      6.24 o 
 -10   3   5       30.38       28.77      6.27 o 
  -9   3   5        7.91       15.37      6.34 o 
  -8   3   5        1.46       -3.77      5.30 o 
  -7   3   5       45.43       39.50      6.06 o 
  -6   3   5       98.67       96.91      8.71 o 
  -5   3   5        0.68        4.59      4.37 o 
  -4   3   5       22.59       15.41      4.68 o 
  -3   3   5      275.02      255.78      9.38 o 
  -2   3   5       49.67       39.82      7.99 o 
  -1   3   5      222.35      205.65      8.05 o 
   0   3   5      407.58      425.89     10.82 o 
   1   3   5        0.00        0.81      3.05 o 
   2   3   5        1.42       -0.38      3.02 o 
   3   3   5      311.84      312.33      7.76 o 
   4   3   5      157.30      171.67      6.12 o 
   5   3   5       58.39       48.60      4.70 o 
   6   3   5      174.04      170.53      7.84 o 
   7   3   5      180.19      188.01     14.48 o 
   8   3   5       23.80       29.51      6.42 o 
   9   3   5       17.40       16.08      6.45 o 
  10   3   5        2.24        0.68      7.93 o 
  11   3   5        0.00       -0.22      8.43 o 
 -13   4   5       47.20       64.74     10.16 o 
 -12   4   5       12.55       13.80      6.74 o 
 -11   4   5       59.22       71.39      7.63 o 
 -10   4   5       41.74       55.53      9.70 o 
  -9   4   5       55.56       48.91      6.92 o 
  -8   4   5        1.41       -1.04      5.21 o 
  -7   4   5       40.60       25.75      6.06 o 
  -6   4   5       20.03       14.83      5.04 o 
  -5   4   5        0.00       -4.30      4.30 o 
  -4   4   5      112.61      129.07      6.24 o 
  -3   4   5       19.40        9.06      4.18 o 
  -2   4   5      618.33      654.39     19.43 o 
  -1   4   5        0.22        0.63      4.03 o 
   0   4   5        5.68        1.28      3.83 o 
   1   4   5       76.47       69.85      4.26 o 
   2   4   5      124.54      108.30      4.91 o 
   3   4   5        2.69        6.72      3.47 o 
   4   4   5     1217.45     1227.18     16.97 o 
   5   4   5      170.27      148.48      6.83 o 
   6   4   5       10.56        9.45      4.44 o 
   7   4   5      406.21      372.39     11.67 o 
   8   4   5        0.01       -5.53      5.53 o 
   9   4   5        0.61        0.14      6.16 o 
  10   4   5      108.82      119.14     10.46 o 
  11   4   5        2.18       -7.96      7.96 o 
 -13   5   5       22.92       38.62      9.36 o 
 -12   5   5        8.77        2.39      6.27 o 
 -11   5   5        3.50        4.48      5.99 o 
 -10   5   5      125.42      127.90     10.63 o 
  -9   5   5      125.68      120.39      8.94 o 
  -8   5   5       26.01       25.31      6.42 o 
  -7   5   5      503.71      488.23     10.09 o 
  -6   5   5      682.98      626.47     15.63 o 
  -5   5   5     1307.79     1266.30     22.03 o 
  -4   5   5       13.62       15.54      3.55 o 
  -3   5   5        6.53        6.47      4.31 o 
  -2   5   5        1.91        0.73      4.12 o 
  -1   5   5        2.99        8.56      4.27 o 
   0   5   5        4.52        0.89      3.92 o 
   1   5   5        0.01       -2.48      2.87 o 
   2   5   5      152.79      169.42      6.55 o 
   3   5   5      387.76      388.95      8.44 o 
   4   5   5      815.44      816.07     18.16 o 
   5   5   5        6.35        6.82      4.09 o 
   6   5   5        1.17        0.29      4.03 o 
   7   5   5      173.75      170.07      8.36 o 
   8   5   5       13.22       -0.15      5.61 o 
   9   5   5      184.38      186.54     14.26 o 
  10   5   5        8.60        5.13      7.90 o 
  11   5   5       21.32       16.73      9.07 o 
 -13   6   5       24.77       30.18      9.21 o 
 -12   6   5       40.91       48.70     11.79 o 
 -11   6   5      117.81      122.56      8.83 o 
 -10   6   5      227.08      213.53      9.86 o 
  -9   6   5      181.97      168.10     10.10 o 
  -8   6   5      298.77      286.32     11.49 o 
  -7   6   5      865.45      788.80     14.89 o 
  -6   6   5      318.29      334.31      9.42 o 
  -5   6   5        0.11        0.48      3.17 o 
  -4   6   5      722.23      706.38     12.77 o 
  -3   6   5       99.92      117.06      6.75 o 
  -2   6   5       36.16       34.93      5.05 o 
  -1   6   5        4.58        8.14      4.56 o 
   0   6   5      114.58      153.01      7.06 o 
   1   6   5      120.97      145.08      5.36 o 
   2   6   5       85.68       82.15      4.54 o 
   3   6   5        0.50       -2.95      3.18 o 
   4   6   5        0.14       -1.93      3.45 o 
   5   6   5        6.06        4.11      5.00 o 
   6   6   5      447.49      442.67     12.61 o 
   7   6   5      141.87      166.05      9.78 o 
   8   6   5        0.04       -5.54      5.54 o 
   9   6   5       96.17      116.05      8.64 o 
  10   6   5        3.40       -4.38      6.76 o 
 -13   7   5        1.51       -7.94      7.94 o 
 -12   7   5       30.88       41.94      9.63 o 
 -11   7   5      144.72      136.95      9.03 o 
 -10   7   5       31.95       18.28      6.08 o 
  -9   7   5       24.12        5.86      6.48 o 
  -8   7   5        1.13       -4.33      4.33 o 
  -7   7   5      619.60      616.50     15.80 o 
  -6   7   5      500.62      475.93     11.47 o 
  -5   7   5      794.53      788.23     12.90 o 
  -4   7   5       64.32       88.31      5.38 o 
  -3   7   5       27.16       37.57      5.23 o 
  -2   7   5      107.93       89.32      7.42 o 
  -1   7   5       47.91       65.12      6.95 o 
   0   7   5       95.26      108.95      5.38 o 
   1   7   5       90.33       92.07      4.67 o 
   2   7   5       38.66       35.85      3.96 o 
   3   7   5       52.27       68.19      4.41 o 
   4   7   5        0.04       -0.81      3.52 o 
   5   7   5      136.95      139.68      6.06 o 
   6   7   5        0.30        2.87      5.03 o 
   7   7   5        0.52        0.61      5.36 o 
   8   7   5        2.29        2.82      5.89 o 
   9   7   5       62.43       68.86      7.55 o 
  10   7   5       16.20       20.78      7.33 o 
 -13   8   5       14.46       29.37     10.97 o 
 -12   8   5        0.01       -7.92      7.92 o 
 -11   8   5      165.56      186.87     10.06 o 
 -10   8   5       11.21        3.71      5.97 o 
  -9   8   5      124.59      122.74      9.19 o 
  -8   8   5       13.08        9.12      4.83 o 
  -7   8   5      437.92      406.59     11.11 o 
  -6   8   5        0.26        2.45      4.48 o 
  -5   8   5      211.75      218.61     10.71 o 
  -4   8   5      438.36      431.31      9.38 o 
  -3   8   5       12.74       15.71      4.97 o 
  -2   8   5      254.30      252.26      9.18 o 
  -1   8   5      633.64      654.96     14.61 o 
   0   8   5      136.70      117.39      5.42 o 
   1   8   5     1250.55     1328.82     17.48 o 
   2   8   5      235.76      247.13      6.80 o 
   3   8   5      200.97      196.77      6.41 o 
   4   8   5       38.59       50.33      4.80 o 
   5   8   5       19.76       21.37      5.02 o 
   6   8   5       43.90       45.55      5.90 o 
   7   8   5       53.05       39.06      6.26 o 
   8   8   5       83.70       58.86      6.97 o 
   9   8   5       11.51       18.65      6.63 o 
  10   8   5        7.29       15.75      8.21 o 
 -13   9   5       59.75      104.42     14.01 o 
 -12   9   5        2.63       -0.75      9.68 o 
 -11   9   5        9.57       28.40      6.74 o 
 -10   9   5        6.40        0.27      5.91 o 
  -9   9   5       12.61        3.49      6.82 o 
  -8   9   5      189.56      192.71      8.51 o 
  -7   9   5      155.28      166.05      9.70 o 
  -6   9   5     1940.52     1875.29     27.18 o 
  -5   9   5        0.08       -2.16      3.80 o 
  -4   9   5      847.02      807.91     16.75 o 
  -3   9   5      269.10      299.75     17.10 o 
  -2   9   5      775.73      850.03     16.77 o 
  -1   9   5      137.49      147.63      8.75 o 
   0   9   5        0.33        2.36      3.95 o 
   1   9   5      224.88      236.22      6.79 o 
   2   9   5      211.69      205.63      6.29 o 
   3   9   5      366.73      349.83      8.03 o 
   4   9   5       50.18       59.90      5.22 o 
   5   9   5       76.44       71.96      6.11 o 
   6   9   5        5.37        3.38      5.10 o 
   7   9   5       60.65       66.30      9.19 o 
   8   9   5        0.32        1.65      5.68 o 
   9   9   5        0.43        5.75      7.25 o 
  10   9   5       20.62       17.42      8.39 o 
 -12  10   5        0.70       -4.42     13.91 o 
 -11  10   5       43.98       55.35      7.53 o 
 -10  10   5       31.07       15.90      7.14 o 
  -9  10   5        4.40        8.50      6.39 o 
  -8  10   5      337.73      346.76     10.90 o 
  -7  10   5       38.04       35.61      5.78 o 
  -6  10   5       35.94       35.79      4.79 o 
  -5  10   5       10.01        8.24      4.26 o 
  -4  10   5     1146.62     1097.36     16.65 o 
  -3  10   5      637.13      642.38     13.39 o 
  -2  10   5       29.35       31.14      6.58 o 
  -1  10   5       48.55       35.80      5.27 o 
   0  10   5        3.35        5.89      3.58 o 
   1  10   5      174.84      183.77      6.14 o 
   2  10   5        0.01       -3.05      3.05 o 
   3  10   5       44.94       44.83      4.49 o 
   4  10   5        2.52        6.23      3.47 o 
   5  10   5       16.28       14.95      4.85 o 
   6  10   5       99.20       88.62      8.50 o 
   7  10   5        6.30        0.46      6.31 o 
   8  10   5       15.34       13.81      7.32 o 
   9  10   5       41.37       27.85     13.31 o 
  10  10   5        8.52       19.08     12.60 o 
 -12  11   5        2.15       16.84     10.06 o 
 -11  11   5       19.07       13.45      9.21 o 
 -10  11   5       84.12       89.13      8.74 o 
  -9  11   5       31.05       38.17      7.53 o 
  -8  11   5      517.11      479.36     13.91 o 
  -7  11   5       51.53       47.08      7.42 o 
  -6  11   5       18.42        6.58      4.45 o 
  -5  11   5     1938.71     1907.84     25.14 o 
  -4  11   5      852.01      836.95     19.08 o 
  -3  11   5       22.35       21.34      5.06 o 
  -2  11   5      219.20      229.56      9.20 o 
  -1  11   5      299.60      296.11      9.99 o 
   0  11   5        2.31        2.85      3.43 o 
   1  11   5      176.91      182.60      6.15 o 
   2  11   5       61.57       59.68      4.38 o 
   3  11   5       65.60       64.15      4.40 o 
   4  11   5        4.83        1.87      4.35 o 
   5  11   5      182.08      158.47      7.74 o 
   6  11   5       70.25       59.90      7.50 o 
   7  11   5      134.47      133.02      9.57 o 
   8  11   5       71.95       70.22     11.00 o 
   9  11   5       78.76       97.35      9.85 o 
  10  11   5        0.30       -4.98      7.89 o 
 -12  12   5       40.17       60.83     10.34 o 
 -11  12   5       45.02       53.56     11.40 o 
 -10  12   5      343.55      329.23     13.41 o 
  -9  12   5        7.95        4.08      6.57 o 
  -8  12   5      232.61      245.91     13.55 o 
  -7  12   5        8.74        0.17      5.30 o 
  -6  12   5        0.88       -0.20      4.29 o 
  -5  12   5      695.23      675.61     13.09 o 
  -4  12   5     1425.13     1426.21     20.50 o 
  -3  12   5       70.51       74.84      6.24 o 
  -2  12   5      670.65      692.79     34.57 o 
  -1  12   5      268.74      253.14      7.94 o 
   0  12   5      396.93      396.50      9.20 o 
   1  12   5      880.11      882.93     13.30 o 
   2  12   5        0.32       -3.25      3.25 o 
   3  12   5      108.46       89.92      6.31 o 
   4  12   5      101.87       92.03      5.96 o 
   5  12   5        0.99       -2.03      5.76 o 
   6  12   5      139.04      141.30      9.53 o 
   7  12   5      145.12      148.60      9.80 o 
   8  12   5        0.29        4.11      6.94 o 
   9  12   5        6.79       11.53      7.71 o 
 -12  13   5       15.35       14.90     10.87 o 
 -11  13   5       90.83      124.30     13.27 o 
 -10  13   5      239.62      302.81     16.56 o 
  -9  13   5        0.16       -0.66      6.42 o 
  -8  13   5        0.01       -0.13      5.46 o 
  -7  13   5      151.43      136.82      9.98 o 
  -6  13   5       15.13       10.94      4.78 o 
  -5  13   5      526.66      523.89     11.72 o 
  -4  13   5        0.35        0.44      4.49 o 
  -3  13   5       41.82       46.58      5.87 o 
  -2  13   5      206.08      202.77     12.92 o 
  -1  13   5     1092.44     1017.62     16.35 o 
   0  13   5       13.79       11.20      3.87 o 
   1  13   5      498.78      482.94      9.32 o 
   2  13   5      586.07      569.08     11.60 o 
   3  13   5      328.90      297.96      8.77 o 
   4  13   5      329.76      315.82     14.53 o 
   5  13   5       23.72       26.86      6.38 o 
   6  13   5        0.06       -2.59      6.31 o 
   7  13   5       12.36       13.15      6.80 o 
   8  13   5       14.90       11.57      7.88 o 
   9  13   5       10.11       12.84      8.19 o 
 -11  14   5        0.04       -8.78      8.78 o 
 -10  14   5       11.19       16.25      9.99 o 
  -9  14   5        1.11        4.87      6.64 o 
  -8  14   5        1.50        4.04      5.80 o 
  -7  14   5      271.01      269.07     13.91 o 
  -6  14   5      106.25      104.60      6.71 o 
  -5  14   5      154.12      149.85      9.63 o 
  -4  14   5       12.61        2.51      4.57 o 
  -3  14   5      391.81      401.53     10.38 o 
  -2  14   5      513.34      519.76     12.64 o 
  -1  14   5      427.02      427.74     11.41 o 
   0  14   5       90.70       81.64      4.75 o 
   1  14   5       46.81       41.81      3.96 o 
   2  14   5       84.44      101.51      9.74 o 
   3  14   5      185.10      173.88      8.55 o 
   4  14   5       26.44       33.11      5.92 o 
   5  14   5      291.51      265.08     10.96 o 
   6  14   5      169.25      175.79     10.02 o 
   7  14   5      110.93      110.82      9.64 o 
   8  14   5      118.28      151.97     10.73 o 
   9  14   5        0.71        1.48     10.04 o 
 -11  15   5       86.83      110.99     16.85 o 
 -10  15   5        8.85        2.03     10.06 o 
  -9  15   5       22.65       16.02      8.98 o 
  -8  15   5       15.55       18.38      6.21 o 
  -7  15   5      148.60      156.65      8.71 o 
  -6  15   5        9.57        2.06      4.80 o 
  -5  15   5       64.82       59.42      5.83 o 
  -4  15   5      555.64      547.77     12.20 o 
  -3  15   5       37.65       36.44      7.09 o 
  -2  15   5      935.94      950.17     14.86 o 
  -1  15   5      824.98      780.40     17.36 o 
   0  15   5      153.64      149.21      7.19 o 
   1  15   5       29.07       29.99      5.58 o 
   2  15   5      283.03      259.36     13.39 o 
   3  15   5       44.78       37.86      5.74 o 
   4  15   5      601.95      580.07     18.77 o 
   5  15   5       49.54       50.60      9.13 o 
   6  15   5        0.22       -7.49      7.87 o 
   7  15   5       65.00       86.81     11.10 o 
   8  15   5      176.82      167.40     15.19 o 
 -11  16   5        6.27       26.54     16.82 o 
 -10  16   5       22.21       41.06     14.99 o 
  -9  16   5        7.54       11.50     10.49 o 
  -8  16   5       34.91       41.83      6.86 o 
  -7  16   5       19.54       20.23      6.20 o 
  -6  16   5       77.96       81.52      6.62 o 
  -5  16   5      246.55      212.33      8.45 o 
  -4  16   5        2.31        1.19      5.39 o 
  -3  16   5      581.64      575.80     16.27 o 
  -2  16   5        1.69        8.51      5.21 o 
  -1  16   5       42.64       45.81      6.17 o 
   0  16   5      693.64      677.35     15.86 o 
   1  16   5        0.06       -1.37      6.09 o 
   2  16   5     1916.21     1852.60     35.30 o 
   3  16   5       34.33       36.36     10.23 o 
   4  16   5       89.72       85.54      9.58 o 
   5  16   5      111.79      121.39     11.04 o 
   6  16   5      126.05      132.94     14.16 o 
   7  16   5      147.84      148.69     20.29 o 
   8  16   5       31.02       49.83     10.87 o 
 -10  17   5        4.71        7.32     11.86 o 
  -9  17   5       39.47       32.33     12.64 o 
  -8  17   5        9.47        7.26      8.03 o 
  -7  17   5       22.14       23.62      6.34 o 
  -6  17   5      323.03      340.99     10.73 o 
  -5  17   5       69.80       44.27      5.84 o 
  -4  17   5       72.15       71.38      7.07 o 
  -3  17   5       69.90       73.91      6.17 o 
  -2  17   5       48.23       47.53      6.12 o 
  -1  17   5        2.65        3.45      6.67 o 
   0  17   5        9.88        3.56      5.34 o 
   1  17   5      775.60      775.91     17.51 o 
   2  17   5      207.63      237.53      9.71 o 
   3  17   5      140.34      152.24     10.90 o 
   4  17   5      106.35      107.63     10.37 o 
   5  17   5       15.16       21.42      8.49 o 
   6  17   5       15.94       18.40     12.09 o 
   7  17   5      119.11      118.02     15.49 o 
   8  17   5        3.02        1.56     11.33 o 
 -10  18   5        0.11       -6.55     17.89 o 
  -9  18   5       26.28        8.44     19.67 o 
  -8  18   5       34.20       24.98      7.50 o 
  -7  18   5        1.65       -2.60      5.66 o 
  -6  18   5       81.21       85.78      7.06 o 
  -5  18   5        0.70        1.41      5.09 o 
  -4  18   5       21.29       22.72      5.46 o 
  -3  18   5       26.86       22.00      5.32 o 
  -2  18   5       66.93       59.09      8.81 o 
  -1  18   5      181.01      193.29     24.94 o 
   0  18   5        0.91       -3.45      5.02 o 
   1  18   5       13.52       13.82      5.56 o 
   2  18   5        0.02       10.64      6.93 o 
   3  18   5       20.79       46.69      8.48 o 
   4  18   5        0.13       -3.68     10.82 o 
   5  18   5      125.43      140.24     11.76 o 
   6  18   5        9.92       13.12      8.93 o 
   7  18   5       10.73       11.81     10.51 o 
  -9  19   5       82.25       67.82     22.40 o 
  -8  19   5        2.32       -1.21      8.88 o 
  -7  19   5        1.11        3.56      6.23 o 
  -6  19   5        8.96        8.89      5.65 o 
  -5  19   5        1.68       -4.81      4.81 o 
  -4  19   5        3.07       -4.87      4.87 o 
  -3  19   5       60.00       61.96      7.36 o 
  -2  19   5       77.17       82.38      7.15 o 
  -1  19   5      134.36      128.42      8.48 o 
   0  19   5      113.12      124.38      8.17 o 
   1  19   5       59.38       50.86      8.02 o 
   2  19   5        9.48       12.91      7.25 o 
   3  19   5      810.96      852.56     23.17 o 
   4  19   5        3.50       18.61      8.20 o 
   5  19   5      422.16      430.75     28.87 o 
   6  19   5       11.24        3.37      8.45 o 
   7  19   5        0.49       10.46      9.43 o 
  -9  20   5       35.28       61.25     15.06 o 
  -8  20   5        1.08        6.50     11.58 o 
  -7  20   5       25.03       19.98      7.64 o 
  -6  20   5       41.07       51.01      7.42 o 
  -5  20   5        2.33        0.01      5.66 o 
  -4  20   5       91.19       79.93      7.61 o 
  -3  20   5        2.54       11.15      5.99 o 
  -2  20   5        4.33        8.63      5.90 o 
  -1  20   5       43.09       40.49      6.58 o 
   0  20   5       94.08       93.97      9.18 o 
   1  20   5        0.33        1.25      7.51 o 
   2  20   5        2.42        1.03      6.95 o 
   3  20   5        0.04        2.79     11.17 o 
   4  20   5      129.62      134.47     14.02 o 
   5  20   5      168.87      144.31     12.19 o 
   6  20   5        3.34       -8.45      8.85 o 
  -8  21   5       10.49       20.17     10.50 o 
  -7  21   5       34.24       17.59      9.70 o 
  -6  21   5        2.37       -6.07      7.34 o 
  -5  21   5       11.58       16.19      9.98 o 
  -4  21   5       40.43       61.67      8.49 o 
  -3  21   5       69.95       70.12      7.93 o 
  -2  21   5        0.03        1.99      5.64 o 
  -1  21   5       48.11       47.10      6.86 o 
   0  21   5       60.42       55.75      7.03 o 
   1  21   5       24.67       26.07      7.39 o 
   2  21   5       85.00       85.62      9.37 o 
   3  21   5        1.39       -7.15      7.15 o 
   4  21   5      139.97      151.92     17.35 o 
   5  21   5        1.15       -8.00      8.00 o 
   6  21   5       38.22       21.18      9.61 o 
  -7  22   5      133.59      193.77     19.60 o 
  -6  22   5       18.63       22.04      8.19 o 
  -5  22   5       61.34       46.84     10.75 o 
  -4  22   5       15.50       13.07     10.32 o 
  -3  22   5        2.71       -4.67      6.85 o 
  -2  22   5        0.43        3.71      5.29 o 
  -1  22   5       31.87       37.16      6.20 o 
   0  22   5       39.01       51.75      7.36 o 
   1  22   5        0.82       -5.58      6.46 o 
   2  22   5       15.19        6.27      7.44 o 
   3  22   5        0.63       -6.29     10.47 o 
   4  22   5       28.33       19.13      8.49 o 
   5  22   5       68.85       97.16     11.45 o 
  -6  23   5        0.26       14.38      8.10 o 
  -5  23   5       17.43       19.76      8.19 o 
  -4  23   5       81.70       90.39      9.96 o 
  -3  23   5        0.87        5.60      8.71 o 
  -2  23   5       53.16       68.13      9.44 o 
  -1  23   5       91.27       82.23      8.49 o 
   0  23   5        3.22        2.54     10.95 o 
   1  23   5       36.48       70.45     11.79 o 
   2  23   5        8.33       16.34     10.49 o 
   3  23   5       26.46       33.77     11.83 o 
   4  23   5        2.34       18.06     11.62 o 
  -5  24   5        2.43        6.71      7.98 o 
  -4  24   5       62.18       86.22     10.17 o 
  -3  24   5       49.12       76.26      9.87 o 
  -2  24   5        0.06       -1.01      7.62 o 
  -1  24   5        3.98       -7.24     10.67 o 
   0  24   5        1.72        6.56     18.09 o 
   1  24   5       17.49       10.01     10.57 o 
   2  24   5       20.15       42.64     11.54 o 
   3  24   5       37.98       49.32     12.55 o 
  -4  25   5       56.45       80.70     10.41 o 
  -3  25   5       34.39       30.07      9.07 o 
  -2  25   5      114.86      140.15     11.68 o 
  -1  25   5       14.04       -0.55      9.03 o 
   0  25   5        5.83      -11.20     11.20 o 
   1  25   5       75.69      117.58     22.53 o 
 -13   0   6        2.33       -9.90     10.82 o 
 -12   0   6       25.43       28.37     11.31 o 
 -11   0   6      161.10      180.03     25.89 o 
 -10   0   6      266.06      232.38     16.60 o 
  -9   0   6       13.81       17.72      9.74 o 
  -8   0   6      652.20      607.79     23.12 o 
  -7   0   6       41.80       40.28      9.29 o 
  -6   0   6       63.66       41.12      9.06 o 
  -5   0   6       27.54       30.86      7.83 o 
  -4   0   6      341.48      313.35     19.10 o 
  -3   0   6       20.40       33.33      7.59 o 
  -2   0   6     3549.94     3775.89     72.74 o 
  -1   0   6     2306.43     2435.51     50.71 o 
   0   0   6     1295.51     1274.86     32.49 o 
   1   0   6       61.76       52.77      6.36 o 
   2   0   6        8.48        2.42      5.23 o 
   3   0   6        1.87        2.90     10.01 o 
   4   0   6     1495.26     1529.34     29.36 o 
   5   0   6       16.37       21.24      6.66 o 
   6   0   6      850.96      823.30     20.69 o 
   7   0   6      209.50      164.71     10.76 o 
   8   0   6        6.78       17.30     12.72 o 
   9   0   6        1.85        7.30     11.34 o 
  10   0   6       39.09       35.23     13.61 o 
 -13   1   6       41.06       47.37      9.30 o 
 -12   1   6       33.74       31.74      8.29 o 
 -11   1   6       11.63       20.52      8.08 o 
 -10   1   6       25.86       25.74      6.90 o 
  -9   1   6       32.32       38.65      7.35 o 
  -8   1   6      380.97      334.61     18.63 o 
  -7   1   6        9.98        8.32      5.80 o 
  -6   1   6      137.42      131.99      8.14 o 
  -5   1   6       31.19       35.71      5.81 o 
  -4   1   6        0.01       -1.46      3.22 o 
  -3   1   6      101.71       90.83      6.54 o 
  -2   1   6      258.41      294.53     10.22 o 
  -1   1   6      335.72      323.01     10.41 o 
   0   1   6      636.80      684.13     14.78 o 
   1   1   6       15.17       13.06      3.85 o 
   2   1   6      282.42      279.50      7.90 o 
   3   1   6       33.83       40.50      4.25 o 
   4   1   6       30.90       25.14      4.69 o 
   5   1   6     1009.66      997.19     16.06 o 
   6   1   6        3.60        1.42      5.71 o 
   7   1   6       26.10       26.72      5.40 o 
   8   1   6       85.71       74.37      8.88 o 
   9   1   6       46.43       32.88      8.48 o 
  10   1   6       14.11       11.46      8.69 o 
 -13   2   6       61.07       78.28      9.74 o 
 -12   2   6       11.65       13.42      9.77 o 
 -11   2   6       56.47       60.93      9.12 o 
 -10   2   6        0.64       -5.23      6.28 o 
  -9   2   6       69.97       64.90      7.82 o 
  -8   2   6      152.47      125.43      8.83 o 
  -7   2   6       48.51       54.94      7.02 o 
  -6   2   6      136.27      125.02      8.10 o 
  -5   2   6      180.18      178.54     11.40 o 
  -4   2   6       92.86       89.03      7.87 o 
  -3   2   6      443.31      435.09     11.99 o 
  -2   2   6       69.21       70.17     11.80 o 
  -1   2   6        1.48        5.19      4.48 o 
   0   2   6        7.28        8.91      4.58 o 
   1   2   6      251.18      249.44      7.44 o 
   2   2   6        2.59        3.20      3.65 o 
   3   2   6       51.27       53.00      4.46 o 
   4   2   6       11.77        5.11      4.18 o 
   5   2   6       17.50       19.08      4.70 o 
   6   2   6      550.11      541.23     11.94 o 
   7   2   6        8.25        6.62      6.02 o 
   8   2   6       67.71       61.67      7.40 o 
   9   2   6       10.02        4.82      7.98 o 
  10   2   6        0.65       -2.51      8.30 o 
 -13   3   6       16.30       15.98      8.20 o 
 -12   3   6        2.27        6.07      7.65 o 
 -11   3   6      205.80      208.82     11.71 o 
 -10   3   6        4.22       -4.17      6.29 o 
  -9   3   6      416.95      392.13     13.75 o 
  -8   3   6       28.25       44.40      7.09 o 
  -7   3   6      308.08      263.15     12.76 o 
  -6   3   6       16.66       17.95      6.48 o 
  -5   3   6      495.25      477.15     13.37 o 
  -4   3   6      367.95      386.96     11.52 o 
  -3   3   6      268.77      293.26     10.45 o 
  -2   3   6      510.00      534.95     13.31 o 
  -1   3   6      211.30      217.36      8.75 o 
   0   3   6      141.37      132.47      7.20 o 
   1   3   6       25.80       19.20      4.02 o 
   2   3   6       16.04       24.03      4.13 o 
   3   3   6       10.82       20.86      4.30 o 
   4   3   6      453.89      450.10     10.57 o 
   5   3   6        9.26        5.23      4.55 o 
   6   3   6      442.54      417.94     12.79 o 
   7   3   6       67.70       90.76      7.53 o 
   8   3   6       24.18       26.47      7.37 o 
   9   3   6       15.33       17.37      9.18 o 
  10   3   6        7.03        0.06      8.67 o 
 -13   4   6       43.19       41.56      9.35 o 
 -12   4   6       48.57       80.12      9.61 o 
 -11   4   6      119.79      104.46      9.56 o 
 -10   4   6       24.49       23.53     12.43 o 
  -9   4   6        3.56        2.37      6.33 o 
  -8   4   6      506.78      484.11     14.85 o 
  -7   4   6      239.24      209.11     11.48 o 
  -6   4   6      749.87      770.15     17.66 o 
  -5   4   6       46.36       51.20      6.19 o 
  -4   4   6       48.32       53.95      6.22 o 
  -3   4   6      362.74      394.08     12.83 o 
  -2   4   6       27.09       35.70      5.40 o 
  -1   4   6      244.35      256.13      9.48 o 
   0   4   6      314.74      360.68     10.84 o 
   1   4   6       28.36        7.95      3.61 o 
   2   4   6       41.18       33.67      4.45 o 
   3   4   6        5.03        3.99      3.88 o 
   4   4   6       60.16       61.80      5.12 o 
   5   4   6       24.31       16.97      4.71 o 
   6   4   6       59.83       61.08      6.68 o 
   7   4   6        0.05       -1.94      7.28 o 
   8   4   6      216.53      215.58     10.19 o 
   9   4   6       15.20       16.75      8.48 o 
  10   4   6        1.42       -3.31      8.82 o 
 -13   5   6        0.34        2.30      7.99 o 
 -12   5   6        0.48        0.01      7.31 o 
 -11   5   6       79.33       95.35      9.27 o 
 -10   5   6        6.73        8.47      6.91 o 
  -9   5   6        0.14       -4.29      5.97 o 
  -8   5   6      103.81      117.94     17.45 o 
  -7   5   6      245.22      245.49     12.75 o 
  -6   5   6       11.31        3.75      5.33 o 
  -5   5   6      186.79      186.38      8.99 o 
  -4   5   6       45.93       43.05      6.45 o 
  -3   5   6      140.91      155.69      8.03 o 
  -2   5   6       56.25       53.77      5.86 o 
  -1   5   6        5.56        4.91      4.48 o 
   0   5   6       10.51       20.65      5.08 o 
   1   5   6       13.76        9.80      3.87 o 
   2   5   6       31.11       29.50      4.12 o 
   3   5   6      435.53      444.56     11.60 o 
   4   5   6      240.56      236.61      7.77 o 
   5   5   6       24.01       20.90      4.67 o 
   6   5   6       18.51       16.53      6.38 o 
   7   5   6        0.27        0.97      5.62 o 
   8   5   6       99.71      100.99      8.04 o 
   9   5   6        0.00       -5.25      6.54 o 
  10   5   6       22.36       14.52      9.06 o 
 -13   6   6       41.80       46.28     16.18 o 
 -12   6   6       13.27        4.74      7.57 o 
 -11   6   6       38.29       35.78      8.00 o 
 -10   6   6        0.81        5.80      9.25 o 
  -9   6   6       29.82       30.46      7.33 o 
  -8   6   6       25.67       38.82      7.09 o 
  -7   6   6      248.79      215.45     11.36 o 
  -6   6   6     1001.02      930.61     19.82 o 
  -5   6   6      126.74      118.09      7.39 o 
  -4   6   6       18.54       31.63      7.13 o 
  -3   6   6        1.31        3.75      4.97 o 
  -2   6   6       37.97       33.11      5.48 o 
  -1   6   6        1.73        0.45      4.69 o 
   0   6   6        6.27       -1.52      3.94 o 
   1   6   6      155.91      165.42      6.28 o 
   2   6   6        2.25       -0.16      4.88 o 
   3   6   6      614.96      612.67     14.82 o 
   4   6   6       34.25       27.00      5.79 o 
   5   6   6      132.44      135.39      6.48 o 
   6   6   6       53.22       54.34      6.46 o 
   7   6   6       25.95       26.81      6.44 o 
   8   6   6        3.19        7.36      6.52 o 
   9   6   6        9.31        2.66      6.92 o 
  10   6   6        2.38       27.64     10.40 o 
 -12   7   6       39.02       33.05      8.52 o 
 -11   7   6       19.81       14.93      7.60 o 
 -10   7   6        0.43        7.78      6.85 o 
  -9   7   6       15.33       16.14      6.77 o 
  -8   7   6       46.25       29.78      7.11 o 
  -7   7   6        3.08       13.19      6.15 o 
  -6   7   6      194.51      197.50     11.41 o 
  -5   7   6      641.76      627.37     12.77 o 
  -4   7   6     1153.64     1088.61     20.96 o 
  -3   7   6      245.22      252.00     10.01 o 
  -2   7   6        0.98        5.66      5.10 o 
  -1   7   6      273.10      275.91      9.91 o 
   0   7   6       83.86       89.12      5.61 o 
   1   7   6       13.89       20.28      5.00 o 
   2   7   6      133.84      137.90      6.11 o 
   3   7   6        4.84        2.67      3.92 o 
   4   7   6        2.84       -3.95      3.95 o 
   5   7   6       13.96       12.02      5.42 o 
   6   7   6        4.21        2.57      5.39 o 
   7   7   6       17.08       16.80      6.11 o 
   8   7   6        7.97       -1.12      6.18 o 
   9   7   6       45.28       41.67      7.76 o 
 -12   8   6       17.38       27.72      8.54 o 
 -11   8   6       11.33       -2.12      7.08 o 
 -10   8   6        1.27        2.93      6.84 o 
  -9   8   6        3.87        4.58      8.03 o 
  -8   8   6      308.04      319.01     12.73 o 
  -7   8   6      291.63      276.51     11.55 o 
  -6   8   6      237.57      253.05     10.97 o 
  -5   8   6        3.43        3.57      4.72 o 
  -4   8   6      137.88      128.24      8.01 o 
  -3   8   6      493.76      445.96     21.91 o 
  -2   8   6      932.05      899.72     18.26 o 
  -1   8   6      449.90      444.64     12.29 o 
   0   8   6      801.46      776.26     14.14 o 
   1   8   6       12.13       13.85      3.97 o 
   2   8   6       10.69       10.84      3.73 o 
   3   8   6       23.22       28.72      4.31 o 
   4   8   6       50.25       51.13      4.89 o 
   5   8   6        0.09       -0.31      6.97 o 
   6   8   6       55.69       47.37      6.98 o 
   7   8   6      159.42      158.81      8.93 o 
   8   8   6       74.82       60.82      7.53 o 
   9   8   6        0.00        3.25     11.05 o 
 -12   9   6        0.18       -9.05      9.05 o 
 -11   9   6        6.67       -1.93      7.77 o 
 -10   9   6       65.70       74.01      9.02 o 
  -9   9   6       18.63       18.15      7.11 o 
  -8   9   6        0.21       -3.24      6.58 o 
  -7   9   6        6.07        0.29      6.42 o 
  -6   9   6       39.63       35.08      6.00 o 
  -5   9   6      125.99      126.53      6.83 o 
  -4   9   6        5.65        1.07      5.52 o 
  -3   9   6      179.41      163.56      8.57 o 
  -2   9   6      175.97      169.80     13.32 o 
  -1   9   6      427.94      419.59     12.11 o 
   0   9   6      113.78       93.56      5.87 o 
   1   9   6      374.65      368.51      8.88 o 
   2   9   6      300.86      287.51      8.12 o 
   3   9   6        2.76        5.04      3.88 o 
   4   9   6       35.27       31.93      4.51 o 
   5   9   6       17.23       16.56      5.41 o 
   6   9   6        2.14        8.18      5.58 o 
   7   9   6        4.72        0.12      5.82 o 
   8   9   6        2.73       -2.84      7.31 o 
   9   9   6       64.88       78.55      9.81 o 
 -12  10   6        0.49       -9.63      9.63 o 
 -11  10   6       49.30       50.48      8.86 o 
 -10  10   6        2.45        4.12      7.24 o 
  -9  10   6       36.88       21.09      8.03 o 
  -8  10   6       67.46       65.97      8.19 o 
  -7  10   6      119.84      113.49      7.61 o 
  -6  10   6      476.37      468.61     12.62 o 
  -5  10   6      868.49      822.12     18.17 o 
  -4  10   6      151.39      166.27      9.16 o 
  -3  10   6      321.12      294.45     11.15 o 
  -2  10   6     1233.72     1265.76     23.02 o 
  -1  10   6      247.77      229.79      9.59 o 
   0  10   6       44.15       57.36      5.19 o 
   1  10   6      357.36      311.90      8.30 o 
   2  10   6        9.54       18.66      4.15 o 
   3  10   6        6.71        7.00      4.59 o 
   4  10   6      106.52      121.21      7.08 o 
   5  10   6       89.47       80.21      6.81 o 
   6  10   6        7.23       13.95      5.83 o 
   7  10   6       10.39       22.10      7.57 o 
   8  10   6       22.54       12.06      8.02 o 
   9  10   6       19.97       18.40      8.60 o 
 -12  11   6        0.11        4.12     10.08 o 
 -11  11   6       37.58       42.96      8.84 o 
 -10  11   6       24.54       25.57      7.92 o 
  -9  11   6       68.77       81.85      8.88 o 
  -8  11   6       40.84       51.24      7.75 o 
  -7  11   6       11.12        2.71      5.38 o 
  -6  11   6      261.45      244.84      9.72 o 
  -5  11   6        0.04       -4.88      4.88 o 
  -4  11   6     1158.15     1159.24     18.10 o 
  -3  11   6      788.23      725.33     16.78 o 
  -2  11   6       22.80       15.12      5.77 o 
  -1  11   6     1256.48     1251.26     19.61 o 
   0  11   6      265.30      289.94      8.82 o 
   1  11   6       41.62       55.36      4.72 o 
   2  11   6       15.99        7.48      4.00 o 
   3  11   6       45.06       51.03      6.03 o 
   4  11   6       29.86       27.89      5.46 o 
   5  11   6      337.78      318.22     12.42 o 
   6  11   6       62.60       55.42      7.81 o 
   7  11   6        8.18        9.29      7.43 o 
   8  11   6       27.54       32.95      8.25 o 
   9  11   6        0.96       -1.00     11.47 o 
 -11  12   6       33.63       40.24     11.37 o 
 -10  12   6       45.14       68.51      9.14 o 
  -9  12   6        1.28        4.09      6.98 o 
  -8  12   6        2.01       -1.12      8.29 o 
  -7  12   6        1.39       -4.15      5.37 o 
  -6  12   6      170.40      167.14      9.05 o 
  -5  12   6       45.56       51.14      5.64 o 
  -4  12   6      108.15      117.23      7.33 o 
  -3  12   6      212.92      244.21     10.44 o 
  -2  12   6      872.57      875.17     21.96 o 
  -1  12   6        0.32        7.51      4.65 o 
   0  12   6      308.70      284.14      8.64 o 
   1  12   6       12.36        8.92      3.95 o 
   2  12   6      327.92      299.43      8.19 o 
   3  12   6       19.87       17.39      4.22 o 
   4  12   6        0.01        3.73      5.92 o 
   5  12   6       16.57       10.45     10.81 o 
   6  12   6      104.67      122.84     12.05 o 
   7  12   6        8.46       11.96      7.52 o 
   8  12   6       47.53       53.02      9.14 o 
 -11  13   6        1.42        1.78      9.98 o 
 -10  13   6        5.25        4.01     11.04 o 
  -9  13   6        4.34       16.06      7.38 o 
  -8  13   6      143.98      135.66     10.54 o 
  -7  13   6        6.26       10.26      5.89 o 
  -6  13   6        2.10        4.61      5.55 o 
  -5  13   6        9.59       13.02      5.04 o 
  -4  13   6        0.02        2.11      5.25 o 
  -3  13   6       82.78      101.50      8.12 o 
  -2  13   6        0.06       -5.31      5.31 o 
  -1  13   6       50.38       54.24      5.31 o 
   0  13   6      138.21      138.08      6.08 o 
   1  13   6      247.96      209.38      7.03 o 
   2  13   6      318.54      294.25      8.09 o 
   3  13   6        8.42        5.27      5.55 o 
   4  13   6       17.62       12.69      6.33 o 
   5  13   6        9.15        5.55      6.38 o 
   6  13   6       13.43       16.84      7.14 o 
   7  13   6        2.46        1.43      7.13 o 
   8  13   6       27.10       41.12      9.44 o 
 -11  14   6      124.69      108.87     13.48 o 
 -10  14   6        0.03       -7.11      7.11 o 
  -9  14   6       92.09      111.14     11.03 o 
  -8  14   6       68.59       59.53      8.43 o 
  -7  14   6       73.02       72.69      7.21 o 
  -6  14   6      275.40      292.57     13.93 o 
  -5  14   6        7.58        7.95      5.09 o 
  -4  14   6      466.12      463.37     12.65 o 
  -3  14   6      200.37      191.55     10.46 o 
  -2  14   6      135.69      138.85      8.62 o 
  -1  14   6      280.96      285.75      8.79 o 
   0  14   6       42.64       64.35      6.88 o 
   1  14   6        4.30       -3.70      3.70 o 
   2  14   6       57.09       63.91      6.38 o 
   3  14   6      268.81      255.48     10.77 o 
   4  14   6      107.98      114.75      8.31 o 
   5  14   6        0.10       -0.31      6.34 o 
   6  14   6       70.54       82.81     10.98 o 
   7  14   6       15.53       14.26     11.36 o 
   8  14   6       99.66       97.09     16.67 o 
 -10  15   6       86.54       81.89     12.29 o 
  -9  15   6        0.96       12.00      7.68 o 
  -8  15   6       35.95       66.19      8.75 o 
  -7  15   6       54.74       56.99      7.14 o 
  -6  15   6       76.28       62.24      7.08 o 
  -5  15   6      186.64      194.81      8.54 o 
  -4  15   6      228.01      269.58      9.40 o 
  -3  15   6       13.39       14.04      6.30 o 
  -2  15   6       12.30       11.50      5.93 o 
  -1  15   6        0.46        1.88      5.21 o 
   0  15   6      115.40      111.72      6.67 o 
   1  15   6      128.41      142.07      8.43 o 
   2  15   6       16.28       19.87      6.34 o 
   3  15   6       11.22        6.35      7.93 o 
   4  15   6        4.21        0.05      7.76 o 
   5  15   6       34.84       34.34      8.98 o 
   6  15   6        0.01       -7.76      7.76 o 
   7  15   6        1.73        6.97      9.18 o 
 -10  16   6       42.99       40.28     11.20 o 
  -9  16   6        3.86       -0.36      7.61 o 
  -8  16   6       23.05       34.15      8.08 o 
  -7  16   6       25.31       22.87      9.10 o 
  -6  16   6        0.46        4.98      6.00 o 
  -5  16   6       43.32       33.79      5.79 o 
  -4  16   6       53.67       62.27      6.39 o 
  -3  16   6        9.83       -6.24      6.24 o 
  -2  16   6       22.87       27.19      6.61 o 
  -1  16   6        0.01       -4.06      5.20 o 
   0  16   6       31.53       23.05      8.19 o 
   1  16   6       17.72        6.82      5.62 o 
   2  16   6        0.01        8.48      7.38 o 
   3  16   6        0.35        6.39      7.66 o 
   4  16   6        4.31        5.93      8.26 o 
   5  16   6       13.49        3.99      8.37 o 
   6  16   6       17.34       13.58     15.90 o 
   7  16   6       17.64       19.89      9.85 o 
 -10  17   6       28.11       56.19     15.03 o 
  -9  17   6      154.55      159.56     11.26 o 
  -8  17   6        3.22        4.32      7.49 o 
  -7  17   6      184.52      209.50     10.38 o 
  -6  17   6       58.59       77.84      7.62 o 
  -5  17   6       45.80       36.64      6.16 o 
  -4  17   6       16.69       15.53      5.34 o 
  -3  17   6        0.30        4.44      5.55 o 
  -2  17   6       92.96      119.39      8.73 o 
  -1  17   6       53.83       35.05     15.23 o 
   0  17   6        0.88        6.59      5.45 o 
   1  17   6      309.78      295.70     11.09 o 
   2  17   6       85.85       93.33     10.01 o 
   3  17   6       41.87       54.46      9.36 o 
   4  17   6       11.67       13.25      8.37 o 
   5  17   6        2.85       10.25      8.83 o 
   6  17   6        3.69        9.40      9.20 o 
   7  17   6        0.10        1.81      9.45 o 
  -9  18   6        4.43        8.67     12.47 o 
  -8  18   6        0.00       -3.28      7.09 o 
  -7  18   6        2.86        2.85      6.43 o 
  -6  18   6       54.27       68.31      8.17 o 
  -5  18   6       65.73       61.93      6.76 o 
  -4  18   6       17.83       19.84      5.70 o 
  -3  18   6       47.89       38.98      9.56 o 
  -2  18   6      134.99      154.23     13.72 o 
  -1  18   6       65.25       64.02      7.27 o 
   0  18   6       74.40       83.50      7.42 o 
   1  18   6       19.62       28.55      6.18 o 
   2  18   6       21.47       23.45     12.54 o 
   3  18   6        6.85       17.92      8.38 o 
   4  18   6       63.23       77.87     15.92 o 
   5  18   6       42.25       68.29     10.92 o 
   6  18   6       47.33       57.47     11.02 o 
  -9  19   6        6.29       12.00     13.32 o 
  -8  19   6        0.31       -8.38      8.38 o 
  -7  19   6        0.01       -4.80      7.36 o 
  -6  19   6      101.40      119.32     10.02 o 
  -5  19   6       52.53       42.14      6.49 o 
  -4  19   6       19.34       36.63      6.82 o 
  -3  19   6       49.19       50.93      7.82 o 
  -2  19   6       47.40       36.03     10.71 o 
  -1  19   6        4.56        5.14      7.15 o 
   0  19   6        0.01        6.83      5.68 o 
   1  19   6        0.29        4.14      7.45 o 
   2  19   6       31.85       36.99      8.85 o 
   3  19   6       44.89       56.81     11.51 o 
   4  19   6      455.75      432.94     18.15 o 
   5  19   6       14.23       18.22      9.45 o 
   6  19   6        0.67        1.30      9.32 o 
  -8  20   6       12.33       38.61     13.24 o 
  -7  20   6      182.43      216.04     12.38 o 
  -6  20   6        6.18        2.16      7.67 o 
  -5  20   6       65.52       79.67      8.19 o 
  -4  20   6        0.29        1.96      6.10 o 
  -3  20   6      157.88      164.83     10.49 o 
  -2  20   6       54.36       46.20      7.52 o 
  -1  20   6        5.88       -2.96      5.90 o 
   0  20   6        9.82        3.95      5.63 o 
   1  20   6        8.07       15.27      7.76 o 
   2  20   6       80.00       77.56      9.92 o 
   3  20   6       21.56       24.19      9.61 o 
   4  20   6       22.46       27.17      9.37 o 
   5  20   6       88.69      115.00     12.37 o 
  -7  21   6       10.92        2.20      7.96 o 
  -6  21   6        6.44       26.60     10.46 o 
  -5  21   6      139.15      165.51     13.50 o 
  -4  21   6      116.67      114.61      9.01 o 
  -3  21   6      104.46      147.75     10.41 o 
  -2  21   6       45.79       48.21      7.92 o 
  -1  21   6      214.83      234.26     11.04 o 
   0  21   6       61.72       61.50      9.22 o 
   1  21   6       24.21       16.83      7.94 o 
   2  21   6      257.53      292.53     17.21 o 
   3  21   6      226.04      239.05     30.56 o 
   4  21   6        0.31        4.24      8.93 o 
  -6  22   6       34.56       32.89     10.35 o 
  -5  22   6       17.49       19.02      8.12 o 
  -4  22   6        9.33       11.54      7.89 o 
  -3  22   6        0.65       -5.78      9.67 o 
  -2  22   6       54.47       60.52      9.15 o 
  -1  22   6       17.04       17.36      8.70 o 
   0  22   6        3.82       11.98      7.93 o 
   1  22   6        5.21        2.13      7.86 o 
   2  22   6        8.95        0.26      8.01 o 
   3  22   6        0.48       -7.99      8.05 o 
  -5  23   6       91.98      125.61     12.55 o 
  -4  23   6      162.05      185.57     13.41 o 
  -3  23   6        6.31        4.47      8.60 o 
  -2  23   6       72.53       72.66      9.24 o 
  -1  23   6       27.81       22.11     10.82 o 
   0  23   6        3.54       -0.70     12.93 o 
   1  23   6        6.61       11.15     21.98 o 
   2  23   6       64.29       78.05     14.04 o 
  -4  24   6        7.53        3.17     16.10 o 
  -3  24   6       12.54       15.31      9.42 o 
  -2  24   6        2.32       11.27      9.32 o 
  -1  24   6        3.20       -8.00     11.16 o 
   0  24   6        0.12        8.04     10.02 o 
   1  24   6       21.06       47.71     15.36 o 
 -12   1   7       13.24       14.61      8.14 o 
 -11   1   7       15.36       16.75      7.89 o 
 -10   1   7       13.46       13.80      7.48 o 
  -9   1   7        0.04       -0.41      6.76 o 
  -8   1   7       86.42       73.31      8.39 o 
  -7   1   7        5.41        3.37      6.40 o 
  -6   1   7      182.40      168.09      9.47 o 
  -5   1   7      310.52      307.38     12.02 o 
  -4   1   7       99.17      104.13      8.26 o 
  -3   1   7      809.51      749.13     17.07 o 
  -2   1   7      693.34      614.89     15.30 o 
  -1   1   7      702.15      684.74     16.05 o 
   0   1   7     2024.34     1961.04     31.50 o 
   1   1   7     2075.64     2009.85     25.80 o 
   2   1   7     1285.99     1238.31     22.70 o 
   3   1   7     1350.34     1299.18     17.76 o 
   4   1   7      273.53      281.58      8.99 o 
   5   1   7      178.24      168.23      7.61 o 
   6   1   7     1349.95     1389.86     32.01 o 
   7   1   7        4.33        3.21      6.19 o 
   8   1   7      225.72      197.27     15.14 o 
   9   1   7      124.68      146.57     19.21 o 
 -12   2   7       66.38       80.45     10.08 o 
 -11   2   7        2.08       -0.73      7.65 o 
 -10   2   7       52.76       61.92      9.40 o 
  -9   2   7       96.01       91.82      8.92 o 
  -8   2   7      719.42      715.24     18.83 o 
  -7   2   7       51.29       38.65      7.45 o 
  -6   2   7      803.43      733.36     17.92 o 
  -5   2   7       20.44       31.05      6.48 o 
  -4   2   7      310.59      287.27     11.22 o 
  -3   2   7      190.77      212.08     10.68 o 
  -2   2   7      979.92      995.82     23.51 o 
  -1   2   7      154.83      139.82      8.09 o 
   0   2   7     1312.28     1269.87     23.27 o 
   1   2   7       24.40       26.79      4.87 o 
   2   2   7        3.89        0.22      4.64 o 
   3   2   7      107.44      114.84      7.94 o 
   4   2   7      192.20      219.73      8.06 o 
   5   2   7        1.07        7.69      5.35 o 
   6   2   7        3.23       16.92      5.48 o 
   7   2   7      136.06      137.63      8.84 o 
   8   2   7        5.19       20.47      8.42 o 
   9   2   7        0.52       10.44     10.24 o 
 -12   3   7        0.41       -4.25      7.86 o 
 -11   3   7       10.18       14.53      8.24 o 
 -10   3   7      264.86      278.14     13.11 o 
  -9   3   7      239.26      217.83     11.41 o 
  -8   3   7       12.78       25.03      7.12 o 
  -7   3   7        9.84        3.02      6.35 o 
  -6   3   7      439.10      379.91     13.64 o 
  -5   3   7       58.34       62.44      7.45 o 
  -4   3   7     1085.34     1002.31     20.70 o 
  -3   3   7      483.65      478.98     13.78 o 
  -2   3   7       36.56       38.43      6.26 o 
  -1   3   7      252.20      249.98     12.42 o 
   0   3   7      132.08      104.90      7.48 o 
   1   3   7       40.23       30.84      4.75 o 
   2   3   7        1.42        1.42      4.25 o 
   3   3   7      840.15      805.10     14.33 o 
   4   3   7      218.35      228.27      8.18 o 
   5   3   7      304.40      315.43      9.72 o 
   6   3   7       99.11      106.23      7.92 o 
   7   3   7      363.47      340.56     11.93 o 
   8   3   7        0.00        7.16      8.03 o 
   9   3   7      168.13      192.89     12.55 o 
 -12   4   7       11.33       20.71      8.83 o 
 -11   4   7      499.81      505.37     18.24 o 
 -10   4   7        9.03        8.37      7.17 o 
  -9   4   7      643.57      642.74     18.09 o 
  -8   4   7      149.95      145.19      9.68 o 
  -7   4   7      196.43      172.55     10.05 o 
  -6   4   7       38.95       23.72      6.61 o 
  -5   4   7      191.22      177.57      9.40 o 
  -4   4   7       43.15       38.75      6.71 o 
  -3   4   7      379.61      355.69     12.18 o 
  -2   4   7      262.69      277.21     10.92 o 
  -1   4   7      110.38      104.26      7.43 o 
   0   4   7        0.11       -1.47      4.41 o 
   1   4   7        3.68        7.44      4.20 o 
   2   4   7       53.89       54.65      5.62 o 
   3   4   7      144.33      156.11      6.92 o 
   4   4   7       44.89       39.70      6.08 o 
   5   4   7       45.28       39.05      7.28 o 
   6   4   7       84.19       91.28     10.71 o 
   7   4   7      284.20      289.30     11.45 o 
   8   4   7      305.14      279.48     13.38 o 
   9   4   7      194.59      187.92     12.56 o 
 -12   5   7      176.86      238.50     16.10 o 
 -11   5   7        8.03        2.59      7.87 o 
 -10   5   7        0.21        1.06      6.92 o 
  -9   5   7       90.08      104.95     12.01 o 
  -8   5   7        0.08       -1.00      6.50 o 
  -7   5   7      999.50      956.10     21.44 o 
  -6   5   7      529.02      510.75     15.39 o 
  -5   5   7       19.10       14.34      7.09 o 
  -4   5   7       44.15       44.80      6.87 o 
  -3   5   7      708.48      686.23     21.52 o 
  -2   5   7      403.24      385.02     13.74 o 
  -1   5   7      126.31      127.50      9.94 o 
   0   5   7     1453.13     1354.71     24.34 o 
   1   5   7      462.36      440.19     10.38 o 
   2   5   7       32.36       36.21      4.97 o 
   3   5   7        0.49        3.56      4.35 o 
   4   5   7      165.99      186.15      7.65 o 
   5   5   7        1.38        3.07      4.77 o 
   6   5   7       27.29       16.14      6.24 o 
   7   5   7       20.54       18.57      6.62 o 
   8   5   7       11.45       21.48      7.48 o 
   9   5   7       10.73        0.16      8.39 o 
 -12   6   7       98.07      104.68     10.95 o 
 -11   6   7       79.29       95.15     11.83 o 
 -10   6   7        1.29        6.87      7.22 o 
  -9   6   7      324.70      354.24     14.02 o 
  -8   6   7      193.60      181.87     15.83 o 
  -7   6   7       26.44       26.93      7.05 o 
  -6   6   7     1995.40     1927.43     32.78 o 
  -5   6   7     1308.32     1190.63     23.71 o 
  -4   6   7      614.16      578.29     15.44 o 
  -3   6   7        0.36       -5.15      5.15 o 
  -2   6   7      303.44      266.47     11.12 o 
  -1   6   7       29.30       19.93      5.97 o 
   0   6   7      520.78      521.37     12.33 o 
   1   6   7       85.59       80.83      6.63 o 
   2   6   7      452.86      412.17     10.11 o 
   3   6   7       92.23       90.88      6.35 o 
   4   6   7       83.14       84.85      6.15 o 
   5   6   7       68.26       75.91      7.03 o 
   6   6   7       11.62       14.14      6.25 o 
   7   6   7       26.05       20.04      6.88 o 
   8   6   7      130.33      120.45      9.25 o 
 -12   7   7       42.82       43.18      9.36 o 
 -11   7   7        0.00       -7.41      9.39 o 
 -10   7   7       94.75      116.62     10.18 o 
  -9   7   7        8.73       20.08      7.40 o 
  -8   7   7       20.30       25.74      7.28 o 
  -7   7   7       33.47       36.50      7.38 o 
  -6   7   7        5.33        2.03      6.42 o 
  -5   7   7      115.94      107.89     12.40 o 
  -4   7   7      636.49      621.77     16.22 o 
  -3   7   7      718.33      699.04     17.04 o 
  -2   7   7       56.10       41.67      6.58 o 
  -1   7   7        5.82        3.69      5.52 o 
   0   7   7        3.93        8.21      5.05 o 
   1   7   7      216.31      216.20      7.74 o 
   2   7   7      166.03      169.88      7.02 o 
   3   7   7      269.40      245.91      8.28 o 
   4   7   7      192.60      205.75      7.77 o 
   5   7   7        2.11        6.11      5.59 o 
   6   7   7       17.34        8.02      5.95 o 
   7   7   7        2.65       -4.92      9.94 o 
   8   7   7        8.25        9.26      7.70 o 
 -12   8   7       63.74       64.32      9.85 o 
 -11   8   7       20.89       22.75      8.68 o 
 -10   8   7        2.97        0.21      9.72 o 
  -9   8   7       89.64       88.93     11.86 o 
  -8   8   7      133.96      109.19      9.39 o 
  -7   8   7        6.18       -0.34      6.36 o 
  -6   8   7        2.55       -5.91      5.91 o 
  -5   8   7      444.06      407.22     14.92 o 
  -4   8   7      738.10      780.75     18.50 o 
  -3   8   7      586.12      573.21     15.40 o 
  -2   8   7      153.87      193.00     16.14 o 
  -1   8   7      355.37      341.77     11.97 o 
   0   8   7      362.62      382.69     10.72 o 
   1   8   7      103.45       96.74      5.94 o 
   2   8   7      144.55      142.32      6.65 o 
   3   8   7        3.85        1.37      4.39 o 
   4   8   7       85.33      115.12      7.39 o 
   5   8   7        6.14        1.29      8.34 o 
   6   8   7       52.77       53.07      7.14 o 
   7   8   7        0.05        1.57      6.50 o 
   8   8   7        6.61       -7.79      7.79 o 
 -11   9   7        6.69       15.64      8.14 o 
 -10   9   7       17.75       13.00      7.40 o 
  -9   9   7      117.15      145.74     16.83 o 
  -8   9   7        4.45       -0.49      6.73 o 
  -7   9   7        3.37       -1.97      6.56 o 
  -6   9   7        3.09       10.64      6.41 o 
  -5   9   7      515.27      496.98     15.14 o 
  -4   9   7     2105.90     2000.43     33.40 o 
  -3   9   7      312.62      316.21     12.16 o 
  -2   9   7     1357.30     1306.81     24.63 o 
  -1   9   7       94.15      102.67      7.90 o 
   0   9   7       28.17       22.52      5.07 o 
   1   9   7      467.71      408.58     12.61 o 
   2   9   7      181.83      162.21      6.98 o 
   3   9   7      184.68      174.30      7.10 o 
   4   9   7      257.25      250.95      9.60 o 
   5   9   7        3.85        5.90      5.73 o 
   6   9   7        2.96        1.35      6.00 o 
   7   9   7      130.18      137.65     10.56 o 
   8   9   7        0.81        1.98      8.03 o 
 -11  10   7       25.76       15.94      8.46 o 
 -10  10   7        0.03       -2.46      7.78 o 
  -9  10   7        0.77        3.82      7.22 o 
  -8  10   7       35.71       47.67      8.04 o 
  -7  10   7        7.23        8.69      6.69 o 
  -6  10   7       36.93       29.11      8.27 o 
  -5  10   7      122.07      134.59      9.02 o 
  -4  10   7       72.96       77.93      8.13 o 
  -3  10   7      139.69      137.81      9.06 o 
  -2  10   7      302.86      314.75     13.75 o 
  -1  10   7      230.71      220.35      9.72 o 
   0  10   7       10.42       13.27      4.96 o 
   1  10   7       11.11       24.43      4.67 o 
   2  10   7        0.04       -0.71      4.21 o 
   3  10   7       17.50       23.67      4.88 o 
   4  10   7       29.79       18.29      5.89 o 
   5  10   7        0.17       -3.69      5.64 o 
   6  10   7       29.24       35.23      7.94 o 
   7  10   7        6.12       -2.55      7.30 o 
   8  10   7        2.04       13.03      8.29 o 
 -11  11   7       49.31       58.00      9.81 o 
 -10  11   7        0.64        1.15      7.46 o 
  -9  11   7       50.55       64.42      8.78 o 
  -8  11   7       23.87       26.30      7.56 o 
  -7  11   7       11.24       10.15      6.84 o 
  -6  11   7       10.67       20.18      7.04 o 
  -5  11   7       33.06       30.93      8.28 o 
  -4  11   7       18.79       22.97      7.64 o 
  -3  11   7      903.14      894.79     20.09 o 
  -2  11   7       79.16       79.45      7.84 o 
  -1  11   7        2.65        3.40      4.90 o 
   0  11   7      101.19      103.93      8.66 o 
   1  11   7      873.74      850.17     16.27 o 
   2  11   7        3.97        3.57      4.54 o 
   3  11   7      205.82      209.92     10.17 o 
   4  11   7       20.33       26.31      8.38 o 
   5  11   7       18.91        8.75      6.94 o 
   6  11   7       29.75       18.91      8.87 o 
   7  11   7       21.68       25.54      8.63 o 
 -11  12   7        1.70       -7.68      7.92 o 
 -10  12   7        0.50       -3.25      7.49 o 
  -9  12   7       42.07       54.09      8.73 o 
  -8  12   7       26.32       28.43      7.66 o 
  -7  12   7        2.26       -1.43      6.55 o 
  -6  12   7        0.96        4.03      5.97 o 
  -5  12   7      347.85      315.59     12.87 o 
  -4  12   7      269.58      273.80     14.00 o 
  -3  12   7      359.18      358.05     22.48 o 
  -2  12   7      157.92      169.18      9.55 o 
  -1  12   7      356.05      324.56     10.12 o 
   0  12   7      203.64      243.42      8.34 o 
   1  12   7        5.55        3.83      4.50 o 
   2  12   7        0.05        1.67      4.18 o 
   3  12   7        2.74       -2.05      6.11 o 
   4  12   7        5.27       -3.53      6.57 o 
   5  12   7        1.70        7.52      7.16 o 
   6  12   7        1.47       12.12      7.72 o 
   7  12   7        9.27        4.26      9.05 o 
 -10  13   7        0.23       -6.30      7.81 o 
  -9  13   7      165.86      209.46     10.98 o 
  -8  13   7       97.26      117.28      8.98 o 
  -7  13   7       91.68      105.94      9.35 o 
  -6  13   7       21.93       12.70      7.21 o 
  -5  13   7        0.89       -6.27      6.27 o 
  -4  13   7      106.29       94.61      7.49 o 
  -3  13   7       74.70       76.94      8.07 o 
  -2  13   7       15.68       22.34      6.53 o 
  -1  13   7       11.54       17.91      5.20 o 
   0  13   7      444.65      390.54     10.10 o 
   1  13   7       91.45      101.67      6.59 o 
   2  13   7       85.68       99.56      6.94 o 
   3  13   7       41.99       28.81      6.94 o 
   4  13   7       77.11       99.70      8.71 o 
   5  13   7       31.35       18.10      8.32 o 
   6  13   7       89.56       81.42     11.56 o 
   7  13   7       16.48       24.94     10.10 o 
 -10  14   7        2.28        4.65      9.10 o 
  -9  14   7       73.60       89.46     10.19 o 
  -8  14   7      209.58      221.49     12.57 o 
  -7  14   7       34.91       54.09      8.73 o 
  -6  14   7      287.73      288.19     12.79 o 
  -5  14   7        4.85        2.05      7.17 o 
  -4  14   7      199.04      194.83     10.75 o 
  -3  14   7        2.41        1.02      5.99 o 
  -2  14   7       63.34       62.64      8.68 o 
  -1  14   7       57.33       61.79      7.16 o 
   0  14   7       95.57       80.88      6.70 o 
   1  14   7       99.47       77.59      7.63 o 
   2  14   7      265.28      285.61     14.38 o 
   3  14   7       43.11       40.06      9.10 o 
   4  14   7       71.38       68.31     10.50 o 
   5  14   7        5.93       -1.04     12.75 o 
   6  14   7        3.16       -9.06     10.85 o 
   7  14   7        8.30        4.55     10.44 o 
 -10  15   7        0.90      -10.27     10.27 o 
  -9  15   7        1.98       14.20      8.47 o 
  -8  15   7        0.20        5.80      7.73 o 
  -7  15   7       67.16       77.44     10.23 o 
  -6  15   7      115.89      126.29     10.12 o 
  -5  15   7      202.04      224.34     13.44 o 
  -4  15   7      251.60      269.85     10.42 o 
  -3  15   7       22.25       15.15      6.64 o 
  -2  15   7       54.85       59.38      7.66 o 
  -1  15   7        0.00       -6.34      6.34 o 
   0  15   7       32.84       20.21      6.27 o 
   1  15   7       44.38       44.74      7.01 o 
   2  15   7       18.82       21.17      8.37 o 
   3  15   7      219.88      193.06     12.95 o 
   4  15   7        2.33        3.35     10.52 o 
   5  15   7       11.11        9.40     12.80 o 
   6  15   7       28.58       31.01     14.27 o 
  -9  16   7      176.97      162.13     12.04 o 
  -8  16   7        3.65       -4.12      7.75 o 
  -7  16   7      165.71      175.76     12.16 o 
  -6  16   7        0.60       -1.96      7.27 o 
  -5  16   7       51.78       56.82      8.51 o 
  -4  16   7        0.11       -4.34      5.46 o 
  -3  16   7      642.47      642.20     17.14 o 
  -2  16   7        0.02       -1.48      6.08 o 
  -1  16   7       49.65       62.60     12.34 o 
   0  16   7      143.40      112.01      8.24 o 
   1  16   7        0.89        6.06      5.65 o 
   2  16   7       32.23       32.60      9.62 o 
   3  16   7        6.58        2.65      8.57 o 
   4  16   7       25.45       13.74      9.10 o 
   5  16   7       42.15       70.31     10.99 o 
   6  16   7        5.38       -7.69      8.82 o 
  -9  17   7       33.39       30.24      8.98 o 
  -8  17   7        3.25       17.90      8.04 o 
  -7  17   7       29.77       28.66      8.47 o 
  -6  17   7        1.90       -2.40      7.24 o 
  -5  17   7       41.27       46.61      8.30 o 
  -4  17   7        5.67        9.77      6.15 o 
  -3  17   7       81.99       65.96      8.37 o 
  -2  17   7       43.37       40.55      8.90 o 
  -1  17   7        3.17        9.40      6.38 o 
   0  17   7      128.00      123.71      8.91 o 
   1  17   7       10.02        5.89      8.23 o 
   2  17   7      273.95      289.82     15.11 o 
   3  17   7        5.71        8.98     10.15 o 
   4  17   7       26.94       24.20      9.70 o 
   5  17   7        6.55       21.57      9.84 o 
  -8  18   7       57.02       81.20     15.67 o 
  -7  18   7        9.08       21.13      8.47 o 
  -6  18   7      288.76      292.93     13.77 o 
  -5  18   7       26.23       24.38      8.05 o 
  -4  18   7       26.19       28.15      7.33 o 
  -3  18   7        5.48        5.55      6.56 o 
  -2  18   7      111.31      116.34     15.71 o 
  -1  18   7      114.43      109.47      8.88 o 
   0  18   7      297.89      267.58     14.43 o 
   1  18   7       48.05       41.38      9.32 o 
   2  18   7       11.62       28.80     14.19 o 
   3  18   7       94.51       99.33     11.32 o 
   4  18   7        7.31       17.55      9.20 o 
   5  18   7        3.20        9.31     12.76 o 
  -7  19   7        0.46       -1.19      7.63 o 
  -6  19   7      142.32      139.00     10.82 o 
  -5  19   7       26.73       17.31      9.44 o 
  -4  19   7       51.02       73.26      8.82 o 
  -3  19   7      144.46      184.80     10.68 o 
  -2  19   7       19.39       25.57      9.59 o 
  -1  19   7        1.42       -6.06      6.06 o 
   0  19   7       44.46       40.88      7.30 o 
   1  19   7        9.78       -0.52      7.96 o 
   2  19   7       18.26        8.63      8.27 o 
   3  19   7        2.75       18.03      9.28 o 
   4  19   7       38.63       51.01     10.80 o 
  -7  20   7        2.61       -3.64      9.75 o 
  -6  20   7       16.90        9.00      9.91 o 
  -5  20   7       42.07       49.73     10.40 o 
  -4  20   7       21.56       40.65      8.39 o 
  -3  20   7       32.35       35.20      7.64 o 
  -2  20   7        0.07       -6.97      6.97 o 
  -1  20   7       62.97       77.31      8.29 o 
   0  20   7        0.31        1.39      8.16 o 
   1  20   7        5.12        8.91      8.66 o 
   2  20   7        0.01       -9.61      9.61 o 
   3  20   7       20.48       21.36      9.43 o 
  -6  21   7       33.53       57.20     13.56 o 
  -5  21   7        0.27       -3.70      8.76 o 
  -4  21   7       42.12       66.13      9.14 o 
  -3  21   7        0.36       -6.74      6.74 o 
  -2  21   7        0.33       -0.76      5.85 o 
  -1  21   7       21.20       10.90      6.72 o 
   0  21   7       23.91       11.99      8.62 o 
   1  21   7        0.00        3.70      8.30 o 
   2  21   7        0.03       10.90      8.93 o 
  -4  22   7       24.93       24.81     10.08 o 
  -3  22   7       30.77       38.30      8.06 o 
  -2  22   7        0.05       -5.85      5.85 o 
  -1  22   7       71.70       91.34     10.71 o 
   0  22   7        0.08        4.75      8.42 o 
   1  22   7        0.08       -3.33      8.07 o 
 -12   0   8        2.89       -7.05     12.02 o 
 -11   0   8      141.78      177.36     38.97 o 
 -10   0   8       52.28       49.67     14.32 o 
  -9   0   8        6.06        3.75     19.21 o 
  -8   0   8      389.32      402.90     21.92 o 
  -7   0   8       80.00      109.62     18.82 o 
  -6   0   8      149.19      118.14     13.25 o 
  -5   0   8      434.21      369.43     18.99 o 
  -4   0   8      326.22      292.89     26.43 o 
  -3   0   8      142.38      142.83     12.67 o 
  -2   0   8     1392.52     1331.29     35.83 o 
  -1   0   8      441.38      434.78     19.78 o 
   0   0   8       61.66       47.23      7.96 o 
   1   0   8       13.31       17.14      7.06 o 
   2   0   8       65.86       67.46      8.54 o 
   3   0   8      357.05      365.63     14.77 o 
   4   0   8       13.82        2.15      8.16 o 
   5   0   8        1.08        0.15      9.76 o 
   6   0   8      372.88      391.53     19.01 o 
   7   0   8       83.90       81.00     13.44 o 
   8   0   8       31.12       17.34     12.43 o 
 -12   1   8       57.93       80.60     11.62 o 
 -11   1   8       19.05       22.24      8.62 o 
 -10   1   8      108.03      121.33     10.58 o 
  -9   1   8       23.17       35.72      8.17 o 
  -8   1   8       55.98       64.21      8.96 o 
  -7   1   8      215.14      175.63     10.92 o 
  -6   1   8      219.49      210.48     11.05 o 
  -5   1   8       27.79       24.69      7.01 o 
  -4   1   8      194.20      189.71     10.19 o 
  -3   1   8        0.66       -5.71      5.71 o 
  -2   1   8        2.18       -3.55      6.14 o 
  -1   1   8        5.53       -1.52      5.97 o 
   0   1   8      900.69      814.31     15.02 o 
   1   1   8      119.03      107.45      6.66 o 
   2   1   8      733.31      634.58     13.23 o 
   3   1   8       35.45       25.35      5.32 o 
   4   1   8      170.28      169.42      7.88 o 
   5   1   8       32.01       28.20      5.85 o 
   6   1   8      124.57      136.22      8.99 o 
   7   1   8        9.11        2.61      7.74 o 
   8   1   8        0.17       -7.98      7.98 o 
 -12   2   8        3.89       11.37      8.88 o 
 -11   2   8       33.73       22.10      8.53 o 
 -10   2   8        6.16       -4.67      7.46 o 
  -9   2   8        5.58       -0.68      6.91 o 
  -8   2   8       69.85       49.17      8.38 o 
  -7   2   8       30.72       25.67      7.54 o 
  -6   2   8       15.38       10.79      7.18 o 
  -5   2   8       90.65       89.68      8.41 o 
  -4   2   8      631.28      596.73     16.66 o 
  -3   2   8        7.88       11.85      6.61 o 
  -2   2   8        7.51        6.34      5.92 o 
  -1   2   8        9.17       11.33      7.10 o 
   0   2   8      237.55      239.20     11.74 o 
   1   2   8      244.87      219.76      8.26 o 
   2   2   8      115.94      119.55      6.97 o 
   3   2   8      539.85      532.99     12.27 o 
   4   2   8        0.02       -4.87      4.87 o 
   5   2   8       92.80       89.64      8.27 o 
   6   2   8       23.04       26.92      6.93 o 
   7   2   8        0.37        3.43      8.13 o 
   8   2   8      105.99       94.56     10.61 o 
 -12   3   8       88.34      103.37     12.31 o 
 -11   3   8      168.88      176.98     12.55 o 
 -10   3   8        0.57       -1.95      7.61 o 
  -9   3   8       96.10       77.13      9.37 o 
  -8   3   8      192.33      163.18     10.86 o 
  -7   3   8       97.21      105.77     13.82 o 
  -6   3   8      631.11      538.25     16.50 o 
  -5   3   8      348.83      309.40     15.65 o 
  -4   3   8       74.09       55.89      7.58 o 
  -3   3   8      644.68      610.64     16.61 o 
  -2   3   8       40.73       47.42      7.09 o 
  -1   3   8       72.83       61.36      8.28 o 
   0   3   8       86.77       88.24      6.99 o 
   1   3   8       22.24       21.97      5.17 o 
   2   3   8       78.28       73.36      6.08 o 
   3   3   8      428.99      407.64     11.12 o 
   4   3   8        4.20       -2.27      4.99 o 
   5   3   8      201.85      207.08      8.65 o 
   6   3   8       40.61       40.25      7.30 o 
   7   3   8       81.73       71.29      8.30 o 
 -11   4   8        8.17       11.97      8.27 o 
 -10   4   8       18.22       32.59      8.59 o 
  -9   4   8        0.51       -1.71      7.59 o 
  -8   4   8        4.34       10.92      7.19 o 
  -7   4   8       51.91       41.19      8.00 o 
  -6   4   8       24.40       41.71      7.60 o 
  -5   4   8        3.61        4.00      7.51 o 
  -4   4   8        5.62       10.80      6.55 o 
  -3   4   8       26.55       30.44     11.11 o 
  -2   4   8       87.23       89.12      8.41 o 
  -1   4   8        6.22        5.89      6.07 o 
   0   4   8      158.89      149.68      8.03 o 
   1   4   8        0.36       -0.26      4.70 o 
   2   4   8       85.58       71.11      6.09 o 
   3   4   8       63.41       72.74      6.30 o 
   4   4   8      390.30      403.53     10.98 o 
   5   4   8       28.83       14.49      6.40 o 
   6   4   8      183.88      164.43      9.51 o 
   7   4   8       30.41       21.28      7.52 o 
 -11   5   8       12.33        5.70      8.57 o 
 -10   5   8      119.55      135.31     12.28 o 
  -9   5   8      150.81      144.23     11.00 o 
  -8   5   8        2.04        6.27      7.41 o 
  -7   5   8      535.58      501.32     16.42 o 
  -6   5   8       24.20       28.16      7.35 o 
  -5   5   8       20.31       15.82     10.62 o 
  -4   5   8       68.23       60.01      7.98 o 
  -3   5   8      194.07      195.81     10.91 o 
  -2   5   8      128.30      149.87     19.49 o 
  -1   5   8        0.97       -6.23      6.23 o 
   0   5   8      463.68      422.92     10.92 o 
   1   5   8       97.90       90.47      6.52 o 
   2   5   8       58.30       60.48      5.97 o 
   3   5   8       13.37       13.35      5.15 o 
   4   5   8       17.27        7.38      6.53 o 
   5   5   8       10.49        7.35      8.88 o 
   6   5   8       32.62       29.18      7.21 o 
   7   5   8        4.69       -1.17      6.77 o 
 -11   6   8       14.30       41.65      9.35 o 
 -10   6   8        3.78        8.26      7.95 o 
  -9   6   8      194.01      206.62     16.12 o 
  -8   6   8       34.81       32.51      8.28 o 
  -7   6   8        7.72        7.41      7.30 o 
  -6   6   8       40.95       45.88      8.19 o 
  -5   6   8      808.44      764.42     19.40 o 
  -4   6   8       69.63       86.09     10.17 o 
  -3   6   8       16.65        2.11      6.44 o 
  -2   6   8       40.98       38.66      7.03 o 
  -1   6   8       58.94       62.78      7.69 o 
   0   6   8      224.14      255.21     10.95 o 
   1   6   8      171.64      195.13      8.01 o 
   2   6   8       11.69       20.32      5.29 o 
   3   6   8        0.19        7.78      5.09 o 
   4   6   8       14.80       10.54      5.20 o 
   5   6   8       24.04       22.94      6.51 o 
   6   6   8        8.07       15.48      6.80 o 
   7   6   8        1.81        8.04      7.18 o 
 -11   7   8        9.16       16.50      8.98 o 
 -10   7   8       87.26      100.82     10.55 o 
  -9   7   8      132.66      137.79     11.02 o 
  -8   7   8       58.39       36.14      8.17 o 
  -7   7   8      107.33      110.80      9.65 o 
  -6   7   8      562.89      527.75     26.29 o 
  -5   7   8        4.24       12.08      6.60 o 
  -4   7   8      581.37      505.80     15.79 o 
  -3   7   8      894.07      861.04     27.31 o 
  -2   7   8      958.52      927.23     27.18 o 
  -1   7   8      131.69      109.32     10.17 o 
   0   7   8      330.76      286.65      9.40 o 
   1   7   8      174.48      175.37      7.75 o 
   2   7   8      167.59      146.40      7.34 o 
   3   7   8      108.45      109.45      6.84 o 
   4   7   8       18.00       35.01      6.52 o 
   5   7   8        2.31       10.94      6.28 o 
   6   7   8       51.87       57.39      7.67 o 
   7   7   8       58.82       72.06      8.51 o 
 -11   8   8        0.23       -3.38      7.81 o 
 -10   8   8        5.21       22.62      8.66 o 
  -9   8   8       18.03       12.21     12.29 o 
  -8   8   8       17.41       10.56      7.42 o 
  -7   8   8       33.20       39.94      7.96 o 
  -6   8   8      226.54      243.47     12.18 o 
  -5   8   8      399.55      436.97     14.98 o 
  -4   8   8       18.26       23.67      7.37 o 
  -3   8   8      338.49      357.34     13.62 o 
  -2   8   8       63.43       35.41      6.98 o 
  -1   8   8        3.42        8.18      6.28 o 
   0   8   8      151.69      129.70      7.18 o 
   1   8   8       78.74       65.30      5.98 o 
   2   8   8       26.43       17.27      4.87 o 
   3   8   8       16.87       13.85      5.32 o 
   4   8   8       55.13       58.75      6.98 o 
   5   8   8       62.48       50.93      7.19 o 
   6   8   8       91.00      103.53      8.71 o 
   7   8   8        1.92       -5.71      7.97 o 
 -11   9   8       76.69       84.64     12.11 o 
 -10   9   8       25.44       26.49      8.59 o 
  -9   9   8      203.48      202.01     12.25 o 
  -8   9   8       29.76       27.77      8.03 o 
  -7   9   8        1.40       -6.50      6.50 o 
  -6   9   8      330.65      319.09     13.43 o 
  -5   9   8       70.62       56.86      8.18 o 
  -4   9   8       41.72       61.38      8.13 o 
  -3   9   8      484.54      448.15     14.88 o 
  -2   9   8     1393.80     1354.83     26.24 o 
  -1   9   8     1497.22     1443.68     23.68 o 
   0   9   8      214.62      199.34      8.27 o 
   1   9   8       13.28       11.76      5.24 o 
   2   9   8        0.02       -0.17      4.66 o 
   3   9   8      246.82      229.31      9.74 o 
   4   9   8       23.13       16.78      6.30 o 
   5   9   8       76.73       90.02      8.15 o 
   6   9   8        0.58        2.43      7.35 o 
   7   9   8        0.79        7.07      8.17 o 
 -10  10   8       30.31       55.01     10.44 o 
  -9  10   8       17.54       13.30      7.99 o 
  -8  10   8       63.47       62.16     13.88 o 
  -7  10   8       76.45       68.77      9.19 o 
  -6  10   8        8.17       20.82      7.21 o 
  -5  10   8       71.98       90.80      9.21 o 
  -4  10   8      430.25      434.19     21.32 o 
  -3  10   8        1.68        4.64      6.64 o 
  -2  10   8      210.12      228.19     11.24 o 
  -1  10   8      240.49      239.71      9.53 o 
   0  10   8       60.72       60.41      6.04 o 
   1  10   8       35.74       28.65      6.06 o 
   2  10   8      318.87      309.85      9.58 o 
   3  10   8      122.67      106.16      8.02 o 
   4  10   8      111.64      124.69      8.26 o 
   5  10   8      158.30      150.56     22.68 o 
   6  10   8        3.92        5.98      7.69 o 
 -10  11   8        0.75       -4.80      8.04 o 
  -9  11   8        1.43       -3.34      7.66 o 
  -8  11   8       35.82       48.31      8.88 o 
  -7  11   8       28.11       30.07      8.00 o 
  -6  11   8      226.89      230.60     12.05 o 
  -5  11   8        2.44        4.06      6.76 o 
  -4  11   8      297.03      334.22     13.55 o 
  -3  11   8      407.78      423.52     15.94 o 
  -2  11   8      990.94     1005.80     22.08 o 
  -1  11   8      337.46      339.95     11.17 o 
   0  11   8        1.04       10.38      4.81 o 
   1  11   8      119.85      117.89      6.99 o 
   2  11   8        6.23       13.20      5.05 o 
   3  11   8        9.61       15.03      7.01 o 
   4  11   8       90.04      106.17      9.70 o 
   5  11   8       20.90       19.23      8.01 o 
   6  11   8       21.18       42.55      8.82 o 
 -10  12   8       12.95       -6.77      8.12 o 
  -9  12   8      100.48      136.69     13.37 o 
  -8  12   8       26.59       28.28      8.46 o 
  -7  12   8      118.91      125.58     10.48 o 
  -6  12   8        0.01       -0.93      7.34 o 
  -5  12   8      242.80      265.69     13.95 o 
  -4  12   8      139.64      159.03     10.56 o 
  -3  12   8        1.45       -0.49      7.95 o 
  -2  12   8        1.34       -0.49      5.34 o 
  -1  12   8       39.86       32.64      6.04 o 
   0  12   8        1.98       -0.05      4.79 o 
   1  12   8       87.26       89.11      6.35 o 
   2  12   8       71.13       74.98      8.05 o 
   3  12   8       26.68        1.71      9.06 o 
   4  12   8      152.35      162.69     10.73 o 
   5  12   8       37.32       33.18     11.93 o 
   6  12   8       83.27       65.24     11.77 o 
  -9  13   8       63.37       65.26     11.58 o 
  -8  13   8       10.37       26.01      8.95 o 
  -7  13   8       18.54       21.22      8.07 o 
  -6  13   8       59.46       73.81      9.01 o 
  -5  13   8       59.51       72.11      8.88 o 
  -4  13   8      215.14      204.12     11.36 o 
  -3  13   8      416.73      447.46     16.43 o 
  -2  13   8       56.67       48.69      6.50 o 
  -1  13   8       36.10       30.17      5.87 o 
   0  13   8        0.64        4.54      5.10 o 
   1  13   8       19.27        3.54      6.36 o 
   2  13   8        2.77        3.13      8.02 o 
   3  13   8       44.39       79.91     11.33 o 
   4  13   8       23.24       13.05      9.30 o 
   5  13   8        6.06       16.26      9.58 o 
  -9  14   8        1.39        5.95      7.91 o 
  -8  14   8       19.30       11.03      8.26 o 
  -7  14   8       19.54       12.05     10.21 o 
  -6  14   8        4.52        8.40      7.55 o 
  -5  14   8       20.09       24.63     13.35 o 
  -4  14   8      125.07      111.32      9.64 o 
  -3  14   8      106.74       97.25      9.26 o 
  -2  14   8       30.47       28.09      7.29 o 
  -1  14   8        3.21       -6.01      6.01 o 
   0  14   8        4.78       -0.90      6.56 o 
   1  14   8       37.49       19.56      6.93 o 
   2  14   8        2.94        0.83     11.44 o 
   3  14   8       18.48       27.32      9.45 o 
   4  14   8        0.86        0.26      8.88 o 
   5  14   8       11.44       27.18     10.07 o 
  -9  15   8        7.60        8.50      8.42 o 
  -8  15   8       72.33      102.80     10.40 o 
  -7  15   8       93.70      108.07     10.29 o 
  -6  15   8       40.75       36.18      8.52 o 
  -5  15   8        7.25        3.61      7.36 o 
  -4  15   8       47.21       59.39      8.72 o 
  -3  15   8        5.45       12.48      7.16 o 
  -2  15   8        0.01        6.37      6.71 o 
  -1  15   8       35.38       44.89     10.51 o 
   0  15   8       11.51       18.21      7.10 o 
   1  15   8        2.83       13.18      8.70 o 
   2  15   8        0.14       -3.51      8.04 o 
   3  15   8        3.38        8.10      8.57 o 
   4  15   8       13.24       18.47      9.53 o 
   5  15   8        7.58       32.33     12.71 o 
  -8  16   8        2.28        2.02      7.95 o 
  -7  16   8       52.12       46.61      9.23 o 
  -6  16   8        2.31        4.98      7.75 o 
  -5  16   8       38.69       55.02     10.52 o 
  -4  16   8        8.60        7.68      7.36 o 
  -3  16   8        5.23        1.33      7.03 o 
  -2  16   8       68.14       52.16      9.25 o 
  -1  16   8       13.73       15.90      7.11 o 
   0  16   8       27.15       39.81      7.39 o 
   1  16   8        4.08       19.68      9.24 o 
   2  16   8        4.60       19.87      9.10 o 
   3  16   8       84.31       88.27     11.80 o 
   4  16   8      104.74      101.80     16.27 o 
  -7  17   8       20.31       31.10     12.61 o 
  -6  17   8       80.04      108.87     11.53 o 
  -5  17   8       28.43       23.73      8.08 o 
  -4  17   8       13.63       21.76      7.70 o 
  -3  17   8       15.73        9.25      8.79 o 
  -2  17   8      222.24      258.51     14.21 o 
  -1  17   8        0.00        8.12      6.91 o 
   0  17   8       93.27      148.90     11.95 o 
   1  17   8        0.06       -8.03      8.03 o 
   2  17   8        0.13       32.07      9.79 o 
   3  17   8       37.99       40.09     10.49 o 
  -7  18   8        0.36       -3.12      8.10 o 
  -6  18   8       41.43       47.49     15.07 o 
  -5  18   8       33.15       31.55      9.72 o 
  -4  18   8        0.38        9.13      9.47 o 
  -3  18   8       44.15       51.03      9.73 o 
  -2  18   8       71.66      117.33     11.59 o 
  -1  18   8      198.51      206.22     11.43 o 
   0  18   8      188.37      221.34     14.57 o 
   1  18   8       21.83       41.17     10.33 o 
   2  18   8        0.15       23.17      9.96 o 
   3  18   8        0.56       -3.18      9.02 o 
  -6  19   8       13.60        8.84      9.17 o 
  -5  19   8       19.58       22.04      9.73 o 
  -4  19   8        7.18       11.63      8.91 o 
  -3  19   8       34.77       69.17     10.56 o 
  -2  19   8        9.56       13.29      7.47 o 
  -1  19   8        3.12       -1.96      8.06 o 
   0  19   8        0.84       -6.18      8.16 o 
   1  19   8       39.06       59.46     10.52 o 
   2  19   8       28.03       13.98      9.79 o 
  -4  20   8       11.39        5.19      9.15 o 
  -3  20   8        2.82       -0.10      8.80 o 
  -2  20   8        7.53       -6.65      6.65 o 
  -1  20   8       54.14       74.09     10.85 o 
   0  20   8       48.26       58.99     23.59 o 
 -11   1   9        0.90       -8.06      8.06 o 
 -10   1   9       15.18       28.47      9.02 o 
  -9   1   9      139.35      142.62     11.46 o 
  -8   1   9       23.67       17.67      7.98 o 
  -7   1   9       43.40       31.26      7.91 o 
  -6   1   9       75.01       68.56      9.03 o 
  -5   1   9      101.50       71.71      8.79 o 
  -4   1   9        1.80        8.17      6.93 o 
  -3   1   9       50.43       44.01      7.83 o 
  -2   1   9       10.23       -5.10      9.88 o 
  -1   1   9       59.15       51.54     13.88 o 
   0   1   9      132.43      148.22      7.80 o 
   1   1   9      117.08      128.08      7.54 o 
   2   1   9        9.47       12.86      5.30 o 
   3   1   9        0.00       -3.67      5.20 o 
   4   1   9        1.90        5.73      5.55 o 
   5   1   9        1.16        2.53      5.90 o 
   6   1   9        3.01       -1.06     12.35 o 
 -11   2   9       10.11       15.42      9.08 o 
 -10   2   9       36.23       54.40     10.34 o 
  -9   2   9       23.53       20.57     13.37 o 
  -8   2   9        1.97       -0.30      7.60 o 
  -7   2   9       57.82       72.00     12.76 o 
  -6   2   9      177.50      179.59     19.04 o 
  -5   2   9        0.60       -7.18      7.18 o 
  -4   2   9        6.06       -2.67      6.83 o 
  -3   2   9      154.28      157.07     10.35 o 
  -2   2   9        1.45       -1.74      7.76 o 
  -1   2   9       48.34       44.78      7.68 o 
   0   2   9       80.33       71.96      6.58 o 
   1   2   9       13.08        1.00      5.20 o 
   2   2   9      104.01       80.33      6.82 o 
   3   2   9       68.83       79.97      7.11 o 
   4   2   9        0.56       -4.89      5.37 o 
   5   2   9        5.49        5.23      6.61 o 
   6   2   9       35.99       29.60      8.59 o 
 -10   3   9       17.44       15.92      8.44 o 
  -9   3   9       37.57       27.35      8.84 o 
  -8   3   9       38.05       41.55      8.84 o 
  -7   3   9       16.21       17.45      8.03 o 
  -6   3   9        8.69        3.30      6.93 o 
  -5   3   9       59.25       42.63      8.18 o 
  -4   3   9      213.00      194.60     11.36 o 
  -3   3   9        1.14       -1.61      6.39 o 
  -2   3   9      456.49      431.80     15.08 o 
  -1   3   9       19.61        5.60      9.37 o 
   0   3   9      142.62      133.75      8.17 o 
   1   3   9        2.84       -0.11      5.04 o 
   2   3   9       82.66       73.50      6.79 o 
   3   3   9       31.06       23.98      6.03 o 
   4   3   9      155.26      144.89      9.51 o 
   5   3   9        0.12        7.76      6.62 o 
   6   3   9       26.93       20.35      7.56 o 
 -10   4   9       18.02       19.77      9.03 o 
  -9   4   9        7.76       -0.31      8.17 o 
  -8   4   9       16.29        6.81      7.58 o 
  -7   4   9        0.21       11.13      7.56 o 
  -6   4   9       49.21       46.88      8.71 o 
  -5   4   9      111.56      102.44      9.52 o 
  -4   4   9        3.35       -0.48      9.87 o 
  -3   4   9      339.57      346.43     13.94 o 
  -2   4   9      127.16      145.17     10.13 o 
  -1   4   9       19.99       18.00      7.04 o 
   0   4   9      109.86      114.64      7.35 o 
   1   4   9       84.74       85.03      6.87 o 
   2   4   9       78.30       72.42      6.80 o 
   3   4   9        4.47       -3.16      5.76 o 
   4   4   9       18.09       10.81      5.83 o 
   5   4   9        7.11        9.00      6.93 o 
   6   4   9        2.09        1.02      7.02 o 
 -10   5   9      311.46      402.96     17.62 o 
  -9   5   9        9.36        6.21      9.64 o 
  -8   5   9       11.34        3.35      7.87 o 
  -7   5   9       19.96       12.32      8.03 o 
  -6   5   9       13.17        8.95      7.15 o 
  -5   5   9       74.17       70.16      9.01 o 
  -4   5   9      110.53      117.77     10.08 o 
  -3   5   9       12.38       22.04      7.45 o 
  -2   5   9       36.15       39.26      7.54 o 
  -1   5   9        1.67       -2.95      5.45 o 
   0   5   9      359.60      399.17     11.33 o 
   1   5   9       28.43       24.78      6.61 o 
   2   5   9       26.65       14.90      5.73 o 
   3   5   9       44.40       52.20      7.74 o 
   4   5   9       10.70        3.42      6.59 o 
   5   5   9        3.64        5.21      7.03 o 
   6   5   9        3.90        9.43      7.43 o 
 -10   6   9        2.82        4.57      8.71 o 
  -9   6   9       68.41       81.97     10.50 o 
  -8   6   9        1.27       16.17      8.14 o 
  -7   6   9        4.67        1.61      7.44 o 
  -6   6   9       31.67       48.19      8.61 o 
  -5   6   9       21.58       42.19      8.23 o 
  -4   6   9      325.17      339.48     13.72 o 
  -3   6   9      199.12      192.35     10.94 o 
  -2   6   9       76.69       95.27     14.55 o 
  -1   6   9      154.82      155.79      8.89 o 
   0   6   9        1.74        0.47      5.14 o 
   1   6   9      266.25      270.55      9.63 o 
   2   6   9        7.35        3.10      5.51 o 
   3   6   9       21.02       22.79      5.92 o 
   4   6   9        4.64        2.96      6.35 o 
   5   6   9       30.35       21.14      7.21 o 
   6   6   9       33.94       39.94      8.18 o 
 -10   7   9       23.66       31.68      9.41 o 
  -9   7   9      105.33       98.56     10.88 o 
  -8   7   9       60.39       56.36      9.46 o 
  -7   7   9      196.86      196.14     19.72 o 
  -6   7   9       49.44       47.98      8.53 o 
  -5   7   9        3.16       -0.06      7.22 o 
  -4   7   9      119.14      125.60     10.28 o 
  -3   7   9      289.30      283.69     15.09 o 
  -2   7   9      223.66      227.66     11.92 o 
  -1   7   9      451.06      439.85     13.12 o 
   0   7   9      528.50      521.97     13.03 o 
   1   7   9      112.59      117.24      7.30 o 
   2   7   9       26.00       14.48      5.28 o 
   3   7   9        5.41       -4.27      5.24 o 
   4   7   9        0.14       -0.65      6.33 o 
   5   7   9       11.20       17.27      7.00 o 
 -10   8   9        6.58       26.16      9.37 o 
  -9   8   9       87.08       98.22     10.55 o 
  -8   8   9       18.20       29.08      8.70 o 
  -7   8   9        1.85        2.52      7.46 o 
  -6   8   9       30.34       36.67      8.54 o 
  -5   8   9       16.09       17.99      7.73 o 
  -4   8   9       73.78       61.27      8.69 o 
  -3   8   9      710.36      736.70     19.63 o 
  -2   8   9      109.29      133.93      9.94 o 
  -1   8   9        1.07       -0.79      5.83 o 
   0   8   9       10.97        8.50      5.34 o 
   1   8   9       64.09       67.95      6.60 o 
   2   8   9        0.28       -5.06      5.06 o 
   3   8   9        5.89        4.29      7.37 o 
   4   8   9        0.04       -4.05      6.18 o 
   5   8   9        1.28        6.44      6.70 o 
  -9   9   9        0.08        1.33      8.39 o 
  -8   9   9       30.55       46.19      8.99 o 
  -7   9   9       30.96       26.05      8.46 o 
  -6   9   9       98.40       94.67      9.63 o 
  -5   9   9       92.34       80.69     13.04 o 
  -4   9   9        1.16       -0.07      7.13 o 
  -3   9   9        7.14       16.25      7.31 o 
  -2   9   9      166.56      171.51     10.80 o 
  -1   9   9      309.43      313.25     11.54 o 
   0   9   9      433.28      438.53     11.86 o 
   1   9   9       70.79       53.49      6.34 o 
   2   9   9       10.28        9.87      5.69 o 
   3   9   9       65.53       54.70      7.50 o 
   4   9   9       27.83       17.28      7.17 o 
   5   9   9        0.13        7.97      7.92 o 
  -9  10   9        6.33       16.13      8.87 o 
  -8  10   9        7.90       -1.00      8.08 o 
  -7  10   9       31.96       50.74      9.45 o 
  -6  10   9      120.52      124.29     10.65 o 
  -5  10   9       56.19       50.76      8.62 o 
  -4  10   9       12.76        0.57      6.91 o 
  -3  10   9       20.00       15.15      7.33 o 
  -2  10   9       48.95       31.14      7.87 o 
  -1  10   9      137.45      154.99      9.09 o 
   0  10   9      121.03      131.66      7.86 o 
   1  10   9        2.42        1.91      5.78 o 
   2  10   9       17.60       14.58      8.07 o 
   3  10   9       21.89       25.00      8.09 o 
   4  10   9        0.04        2.57      7.48 o 
   5  10   9        1.45        1.99      8.15 o 
  -9  11   9       17.03       27.32     10.48 o 
  -8  11   9        0.57       -5.43      7.60 o 
  -7  11   9       11.78       18.56      8.19 o 
  -6  11   9       33.52       53.03      9.07 o 
  -5  11   9       10.22        9.30      7.81 o 
  -4  11   9        3.45        4.74      7.51 o 
  -3  11   9      175.21      208.87     12.01 o 
  -2  11   9       36.81       48.33      7.05 o 
  -1  11   9       64.39       63.31      7.40 o 
   0  11   9        0.42        0.71      6.08 o 
   1  11   9       57.97       79.09      6.79 o 
   2  11   9        0.14       10.56      7.21 o 
   3  11   9        1.42        1.67      7.31 o 
   4  11   9        1.27       -5.70      8.45 o 
  -8  12   9      123.73      169.68     14.49 o 
  -7  12   9      147.86      137.71     21.09 o 
  -6  12   9        1.45        7.08      7.67 o 
  -5  12   9       28.70       35.71      8.52 o 
  -4  12   9      130.17      126.15     11.44 o 
  -3  12   9       61.48       61.34      8.74 o 
  -2  12   9      138.55      156.88      9.19 o 
  -1  12   9        0.10        7.60      5.49 o 
   0  12   9        0.67        3.28      6.45 o 
   1  12   9      117.80      116.36      9.47 o 
   2  12   9       13.20        5.80     13.10 o 
   3  12   9        0.01        1.73      8.85 o 
   4  12   9       19.48        4.10      9.52 o 
  -8  13   9        9.75       11.61      8.74 o 
  -7  13   9        4.36        7.63      8.82 o 
  -6  13   9       65.46       79.60     10.12 o 
  -5  13   9        0.27       -2.16      8.36 o 
  -4  13   9       18.61       24.96      8.10 o 
  -3  13   9       12.71       23.21      7.73 o 
  -2  13   9       73.28      105.84      9.91 o 
  -1  13   9       78.51       74.78      9.73 o 
   0  13   9      116.36      116.71      9.96 o 
   1  13   9       19.45       14.45     11.28 o 
   2  13   9        0.05       10.78      8.90 o 
   3  13   9       22.45       42.14     10.67 o 
  -7  14   9       62.75       87.37     10.54 o 
  -6  14   9       17.07       22.64      8.67 o 
  -5  14   9       37.74       43.64      9.14 o 
  -4  14   9       97.84       90.63      9.96 o 
  -3  14   9       18.17       34.09      9.55 o 
  -2  14   9       56.94       63.47      8.79 o 
  -1  14   9       19.02       25.43      9.75 o 
   0  14   9        3.44        5.54      7.15 o 
   1  14   9        1.17        2.86      8.48 o 
   2  14   9       12.01       18.10      9.73 o 
   3  14   9       13.83        4.84      9.75 o 
  -7  15   9        4.72        2.00      8.38 o 
  -6  15   9        7.60        5.18      8.31 o 
  -5  15   9        3.79        6.81      7.87 o 
  -4  15   9        0.06        5.39      7.76 o 
  -3  15   9       11.34       10.93      8.22 o 
  -2  15   9        9.20        4.98      8.65 o 
  -1  15   9       63.95       56.59      9.06 o 
   0  15   9        2.67        1.53      6.73 o 
   1  15   9       77.71      107.52     12.57 o 
   2  15   9       44.93       38.06     10.59 o 
  -6  16   9      171.84      228.30     13.47 o 
  -5  16   9        3.14       -7.63      7.63 o 
  -4  16   9      101.00      125.40     16.94 o 
  -3  16   9        3.08       26.28      9.52 o 
  -2  16   9       23.93       21.37      9.29 o 
  -1  16   9       15.28       40.85     11.63 o 
   0  16   9        8.34        8.83     12.77 o 
   1  16   9       24.05       18.17      9.51 o 
  -5  17   9       13.97        1.32      9.40 o 
  -4  17   9       86.08      125.02     12.67 o 
  -3  17   9       24.23       46.07     10.08 o 
  -2  17   9      179.40      223.93     12.66 o 
  -1  17   9        5.83       12.58      7.61 o 
   0  17   9       43.72       45.67     11.04 o 
  -3  18   9       13.91       33.18     10.81 o 
  -2  18   9        4.36        9.37      8.00 o 
  -1  18   9        6.81        8.09      9.75 o 
  -9   0  10        1.60       11.16     13.68 o 
  -8   0  10       18.38       25.81     13.28 o 
  -7   0  10       21.01       31.96     12.70 o 
  -6   0  10        2.66      -10.98     10.98 o 
  -5   0  10       40.74       27.46     12.05 o 
  -4   0  10       28.08       77.51     12.98 o 
  -3   0  10        4.15       -4.76      9.48 o 
  -2   0  10       28.89       15.04     19.31 o 
  -1   0  10        0.98       -7.79      7.79 o 
   0   0  10      103.84      115.25     14.95 o 
   1   0  10       89.98       70.81     10.24 o 
   2   0  10      228.22      252.56     14.49 o 
   3   0  10        5.56       -4.33      8.21 o 
   4   0  10      128.43      135.50     15.58 o 
  -9   1  10       69.22       86.90     19.89 o 
  -8   1  10       16.50        5.47      8.58 o 
  -7   1  10        1.18       -4.75      7.57 o 
  -6   1  10       39.89       32.38      8.77 o 
  -5   1  10      324.59      298.84     14.95 o 
  -4   1  10       12.74        7.69      7.83 o 
  -3   1  10      130.20      158.51     11.35 o 
  -2   1  10        0.57       -6.65      6.65 o 
  -1   1  10        1.28        2.51      5.72 o 
   0   1  10       69.55       66.29      7.03 o 
   1   1  10        2.55        1.06      5.73 o 
   2   1  10       16.94        8.74      6.21 o 
   3   1  10       31.75       20.18      6.58 o 
   4   1  10       24.86       19.59      6.61 o 
  -9   2  10        0.15       -2.69      8.05 o 
  -8   2  10        2.66        1.36      7.92 o 
  -7   2  10        7.75       -7.55      7.55 o 
  -6   2  10      121.44      123.76     11.00 o 
  -5   2  10       14.86        3.08      7.66 o 
  -4   2  10      166.44      145.83     11.16 o 
  -3   2  10      218.00      227.09     12.62 o 
  -2   2  10       20.49       14.64      7.47 o 
  -1   2  10        4.23        0.54      6.36 o 
   0   2  10        8.32        3.81      5.67 o 
   1   2  10       86.29       86.06      7.37 o 
   2   2  10        3.22        5.79      5.92 o 
   3   2  10      110.55      117.99      8.28 o 
   4   2  10        6.39       14.98      7.33 o 
  -9   3  10        5.23        2.74     10.33 o 
  -8   3  10       96.34      108.33     11.12 o 
  -7   3  10       11.24       13.21      8.23 o 
  -6   3  10       17.16       29.10      8.74 o 
  -5   3  10       10.22       19.80      9.78 o 
  -4   3  10       29.78        9.55      8.96 o 
  -3   3  10       32.74       34.38      8.25 o 
  -2   3  10       28.07       13.66      8.59 o 
  -1   3  10        7.37       10.78      5.80 o 
   0   3  10        3.04        2.86      5.70 o 
   1   3  10       17.83       18.55      6.26 o 
   2   3  10        3.07       -2.21      5.86 o 
   3   3  10       32.04       27.91      6.79 o 
   4   3  10        0.55        0.95      6.91 o 
  -9   4  10       37.01       29.91     10.05 o 
  -8   4  10       25.32       15.54      8.55 o 
  -7   4  10      160.11      153.61     11.65 o 
  -6   4  10       23.57       12.57      8.14 o 
  -5   4  10       92.48       88.55      9.97 o 
  -4   4  10       13.75        7.08      8.16 o 
  -3   4  10        0.01       -6.77      6.77 o 
  -2   4  10        5.73       12.13      9.65 o 
  -1   4  10        9.10       -0.03      5.79 o 
   0   4  10       48.92       51.84      6.71 o 
   1   4  10        0.40        0.44      5.57 o 
   2   4  10        5.32        1.46      5.95 o 
   3   4  10       25.56        9.09      6.16 o 
   4   4  10       75.95       91.25     11.00 o 
  -9   5  10       74.28       90.00     11.25 o 
  -8   5  10        3.71       -3.33      8.57 o 
  -7   5  10       50.58       54.15      9.44 o 
  -6   5  10       26.12        5.74      9.37 o 
  -5   5  10       28.93       19.86      8.27 o 
  -4   5  10       13.06        2.31      7.59 o 
  -3   5  10        7.44        0.56      9.78 o 
  -2   5  10        6.94       -0.06      7.15 o 
  -1   5  10       15.02       15.91      6.03 o 
   0   5  10       14.37       22.33      6.29 o 
   1   5  10        1.64        0.49      5.64 o 
   2   5  10        3.28        0.26      5.69 o 
   3   5  10        1.39       -4.02      6.85 o 
   4   5  10        6.08        6.90      7.17 o 
  -9   6  10       17.18       13.51     12.72 o 
  -8   6  10       44.77       56.73     10.23 o 
  -7   6  10       82.62       73.17     10.10 o 
  -6   6  10       45.61       46.08      9.58 o 
  -5   6  10        7.18       15.10      8.10 o 
  -4   6  10       22.16       18.00      7.80 o 
  -3   6  10       40.19       40.70      8.62 o 
  -2   6  10       38.17       36.94      8.41 o 
  -1   6  10      124.77      130.30      8.40 o 
   0   6  10        0.31       -2.11      5.65 o 
   1   6  10       31.49       26.44      6.46 o 
   2   6  10      276.91      303.10     12.36 o 
   3   6  10        2.84        6.73      7.21 o 
   4   6  10       98.67       93.57      8.92 o 
  -8   7  10       74.81      101.30     11.17 o 
  -7   7  10       64.76       57.21     10.07 o 
  -6   7  10        8.43        0.96     10.04 o 
  -5   7  10       27.61       33.52      9.52 o 
  -4   7  10       18.28       22.74      7.87 o 
  -3   7  10       52.86       62.79      9.15 o 
  -2   7  10      138.51      148.53     18.41 o 
  -1   7  10      147.68      174.64      9.06 o 
   0   7  10       67.23       63.12      7.35 o 
   1   7  10       21.76       20.70      7.59 o 
   2   7  10      120.01      118.06      8.27 o 
   3   7  10       12.42        7.36      7.06 o 
  -8   8  10       33.31       36.37      9.98 o 
  -7   8  10        5.39       14.89      8.67 o 
  -6   8  10        1.01        5.79      7.84 o 
  -5   8  10      137.30      123.25     10.68 o 
  -4   8  10       30.28       22.58      8.26 o 
  -3   8  10        2.16       -3.10      7.37 o 
  -2   8  10      227.69      273.31     15.68 o 
  -1   8  10       83.23       95.81     10.89 o 
   0   8  10       17.79        9.60      6.20 o 
   1   8  10       52.19       70.24      7.30 o 
   2   8  10       49.49       32.47      7.80 o 
   3   8  10       76.81       93.69     14.38 o 
  -8   9  10       17.17       30.49      9.65 o 
  -7   9  10        0.64        5.79      8.57 o 
  -6   9  10       15.11       11.12      9.32 o 
  -5   9  10       26.13       18.90      8.57 o 
  -4   9  10      128.89      166.60     11.87 o 
  -3   9  10        0.08       -4.62      7.83 o 
  -2   9  10        2.95        0.69      6.54 o 
  -1   9  10      118.02      126.26      8.50 o 
   0   9  10      124.19      138.63      8.51 o 
   1   9  10      205.59      217.44      9.89 o 
   2   9  10       91.02       98.51      8.86 o 
   3   9  10        4.71        0.06      7.94 o 
  -7  10  10       96.79      107.82     11.09 o 
  -6  10  10       32.38       44.44     10.33 o 
  -5  10  10        3.42        0.30      8.85 o 
  -4  10  10        1.72        5.59      7.73 o 
  -3  10  10      211.64      213.38     12.54 o 
  -2  10  10       88.54       82.29      8.48 o 
  -1  10  10      441.42      461.76     13.13 o 
   0  10  10      124.29      139.66      8.61 o 
   1  10  10        4.25        7.63      6.06 o 
   2  10  10       10.28        1.13      7.71 o 
  -7  11  10        2.21       -9.63      9.63 o 
  -6  11  10       15.92       22.10      9.08 o 
  -5  11  10       38.05       41.34      9.42 o 
  -4  11  10       52.05       61.80      9.66 o 
  -3  11  10       21.14       20.83      8.28 o 
  -2  11  10        0.51        9.19      6.87 o 
  -1  11  10      160.86      135.01      8.67 o 
   0  11  10      102.99      115.51      8.29 o 
   1  11  10      191.06      185.59     14.16 o 
   2  11  10       58.37       69.40     11.78 o 
  -6  12  10        0.00       -8.05      8.05 o 
  -5  12  10        2.43       12.94      8.29 o 
  -4  12  10       65.79       86.49     11.57 o 
  -3  12  10       16.59       18.02     11.08 o 
  -2  12  10        8.26       -3.67      7.82 o 
  -1  12  10       11.94       21.48      7.64 o 
   0  12  10        0.48       -7.27      7.27 o 
   1  12  10       57.65       63.37     11.17 o 
  -5  13  10        4.83       -2.80      8.02 o 
  -4  13  10       12.67       16.53      8.65 o 
  -3  13  10      119.09      144.26     11.60 o 
  -2  13  10        4.64       11.03      7.97 o 
  -1  13  10      235.64      294.29     16.95 o 
   0  13  10        2.95       -5.41      7.07 o 
  -4  14  10        0.20       -7.90      7.90 o 
  -3  14  10       31.90       49.18     11.00 o 
  -2  14  10        2.42       -8.50      8.50 o 
  -1  14  10      106.94      140.97     11.61 o 
  -7   1  11      140.63      195.11     13.48 o 
  -6   1  11        6.95        3.72      8.81 o 
  -5   1  11       95.02      113.94     11.44 o 
  -4   1  11       96.36      129.21     11.48 o 
  -3   1  11       17.14        4.83      8.36 o 
  -2   1  11       69.53       86.91     10.58 o 
  -1   1  11       26.07       30.53      7.07 o 
   0   1  11        3.21        8.57      6.51 o 
   1   1  11       42.99       58.35      7.64 o 
  -7   2  11        1.99       -4.15      8.17 o 
  -6   2  11       72.81       63.85     10.44 o 
  -5   2  11       60.75       72.18     10.28 o 
  -4   2  11       59.84       88.61     10.78 o 
  -3   2  11        8.33       10.24      8.59 o 
  -2   2  11        7.00        0.37      8.03 o 
  -1   2  11       28.62       15.62      6.57 o 
   0   2  11        4.32       10.05      6.39 o 
   1   2  11       23.49       39.47      7.39 o 
  -7   3  11       96.00       91.97     11.65 o 
  -6   3  11       17.47       27.79      9.29 o 
  -5   3  11       21.08       36.04      9.44 o 
  -4   3  11      228.70      247.94     14.09 o 
  -3   3  11      120.41      134.04     11.51 o 
  -2   3  11       72.91       79.80      8.97 o 
  -1   3  11      201.24      236.31     12.79 o 
   0   3  11        0.29        2.58      6.38 o 
   1   3  11       73.67       85.00      8.15 o 
  -7   4  11        0.67       -9.25     10.55 o 
  -6   4  11        1.00        0.44      8.67 o 
  -5   4  11       18.40        9.40      9.12 o 
  -4   4  11       11.46       21.87      8.65 o 
  -3   4  11      130.92      108.13     11.26 o 
  -2   4  11        0.88        2.21      7.08 o 
  -1   4  11       16.44       34.90      8.90 o 
   0   4  11       29.53       33.71      7.20 o 
   1   4  11        5.87        8.15      6.69 o 
  -6   5  11       13.83       23.32      9.49 o 
  -5   5  11       27.15       22.41      9.35 o 
  -4   5  11      113.63      126.53     11.39 o 
  -3   5  11        3.76        6.32      8.26 o 
  -2   5  11       69.12       71.12      8.73 o 
  -1   5  11      235.36      287.29     11.46 o 
   0   5  11        3.23        4.16      6.48 o 
   1   5  11       80.17      102.85      8.61 o 
  -6   6  11        2.21       -5.53     10.03 o 
  -5   6  11        8.71        1.34      8.44 o 
  -4   6  11       35.81       36.09      9.86 o 
  -3   6  11        0.00        5.93      8.48 o 
  -2   6  11        3.19        4.43      7.28 o 
  -1   6  11        0.01       -1.41      6.31 o 
   0   6  11        9.57        9.91      6.68 o 
  -5   7  11       23.73        6.26      9.14 o 
  -4   7  11        0.61       -4.58      8.44 o 
  -3   7  11        0.00       -4.86      8.20 o 
  -2   7  11        1.20        0.03      7.19 o 
  -1   7  11        8.28        9.61      9.08 o 
   0   7  11        0.47        1.21      6.36 o 
  -5   8  11      170.96      200.64     14.88 o 
  -4   8  11       29.27       32.10      9.67 o 
  -3   8  11       27.68       26.91      9.62 o 
  -2   8  11       15.72       18.67      7.91 o 
  -1   8  11      353.03      328.26     12.34 o 
  -4   9  11       13.64       34.73      9.79 o 
  -3   9  11       96.11      110.62     10.17 o 
  -2   9  11       34.68       29.59      8.21 o 
                                                 
